# Supplementary material for: Serum Steroid Ratio Profiles in Prostate Cancer: A New Diagnostic Tool Toward a Personalized Medicine Approach
Source: Front Endocrinol (Lausanne). 2018 Apr 5;9:110. doi: 10.3389/fendo.2018.00110 (PMC5895774; doi:10.3389/fendo.2018.00110)
Supplement: Table S1 — The internal standard concentrations. [file table_1.xlsx]

## Sheet: Internali Standard
Supplemental Table 1
Analyte	MRM Transition	Sample Name	Type	Theoretical Conc (ng/mL)	Calculated Conc (ng/mL)	Peak Area (counts/s)	Peak Heigh (Counts/s)	RT (Min)
Aldosterone IS 2	366.63/338.63	CTR1A0001_135212	Quality Control	1	0.999	887	73	4.833
Aldosterone IS 2	366.63/338.63	CTR2A0001_140953	Quality Control	1	0.999	978	89	4.893
Aldosterone IS 2	366.63/338.63	CTR3A0001_142732	Quality Control	1	0.999	879	86	4.867
Aldosterone IS 2	366.63/338.63	CAL1A0001_113527	Standard	1	1	1703	137	4.833
Aldosterone IS 2	366.63/338.63	CAL2A0001_114821	Standard	1	1	1718	151	4.85
Aldosterone IS 2	366.63/338.63	CAL3A0001_120602	Standard	1	1	1594	130	4.867
Aldosterone IS 2	366.63/338.63	CAL4A0001_122345	Standard	1	1	1378	114	4.824
Aldosterone IS 2	366.63/338.63	CAL5A0001_124126	Standard	1	1	1431	111	4.867
Aldosterone IS 2	366.63/338.63	CAL6A0001_125907	Standard	1	1	1286	104	4.841
Aldosterone IS 2	366.63/338.63	CAL7A0001_131648	Standard	1	1	1408	130	4.858
Aldosterone IS 2	366.63/338.63	A0001_181728	Unknown		0.999	957	90	4.867
Aldosterone IS 2	366.63/338.63	A0003_085240	Unknown		0.998	706	62	4.919
Aldosterone IS 2	366.63/338.63	A0004_194554	Unknown		0.998	519	53	4.841
Aldosterone IS 2	366.63/338.63	A0005_010416	Unknown		0.998	480	46	4.85
Aldosterone IS 2	366.63/338.63	A0006_101027	Unknown		0.998	723	57	4.893
Aldosterone IS 2	366.63/338.63	A0007_143344	Unknown		0.999	880	67	5.065
Aldosterone IS 2	366.63/338.63	A0008_161341	Unknown		0.999	755	65	4.85
Aldosterone IS 2	366.63/338.63	A0010_202118	Unknown		0.999	800	67	4.85
Aldosterone IS 2	366.63/338.63	A0011_233550	Unknown		0.998	414	40	4.867
Aldosterone IS 2	366.63/338.63	A0012_124737	Unknown		0.999	790	62	5.134
Aldosterone IS 2	366.63/338.63	A0014_025026	Unknown		0.997	236	16	4.901
Aldosterone IS 2	366.63/338.63	A0015_013939	Unknown		0.998	471	40	4.85
Aldosterone IS 2	366.63/338.63	A0017_135439	Unknown		0.999	918	74	4.884
Aldosterone IS 2	366.63/338.63	A0018_205642	Unknown		0.998	569	55	4.884
Aldosterone IS 2	366.63/338.63	A0020_152303	Unknown		0.999	1055	81	4.858
Aldosterone IS 2	366.63/338.63	A0021_230031	Unknown		0.998	481	42	4.85
Aldosterone IS 2	366.63/338.63	A0022_192814	Unknown		0.998	659	61	4.858
Aldosterone IS 2	366.63/338.63	A0023_113853	Unknown		0.998	700	62	4.884
Aldosterone IS 2	366.63/338.63	A0024_175948	Unknown		0.999	867	77	4.858
Aldosterone IS 2	366.63/338.63	A0025_095247	Unknown		0.999	834	62	4.901
Aldosterone IS 2	366.63/338.63	C0001_153818	Unknown		0.999	862	74	4.85
Aldosterone IS 2	366.63/338.63	C0002_235330	Unknown		0.998	436	41	4.85
Aldosterone IS 2	366.63/338.63	C0003_155601	Unknown		0.998	725	63	4.841
Aldosterone IS 2	366.63/338.63	C0004_130518	Unknown		0.998	579	58	5.065
Aldosterone IS 2	366.63/338.63	C0005_150523	Unknown		0.998	735	66	4.867
Aldosterone IS 2	366.63/338.63	C0007_222509	Unknown		0.998	469	45	4.893
Aldosterone IS 2	366.63/338.63	C0008_161954	Unknown		0.999	876	81	5.099
Aldosterone IS 2	366.63/338.63	C0009_001111	Unknown		0.998	468	40	4.85
Aldosterone IS 2	366.63/338.63	C0010_110331	Unknown		0.998	664	52	4.901
Aldosterone IS 2	366.63/338.63	C0012_141603	Unknown		0.998	600	52	5.116
Aldosterone IS 2	366.63/338.63	C0014_160214	Unknown		0.998	630	57	5.048
Aldosterone IS 2	366.63/338.63	C0016_174209	Unknown		0.999	820	74	4.85
Aldosterone IS 2	366.63/338.63	C0017_145125	Unknown		0.998	695	58	5.048
Aldosterone IS 2	366.63/338.63	C0018_023246	Unknown		0.998	477	43	4.962
Aldosterone IS 2	366.63/338.63	C0019_144743	Unknown		0.999	775	68	4.884
Aldosterone IS 2	366.63/338.63	C0020_091727	Unknown		0.998	591	60	4.85
Aldosterone IS 2	366.63/338.63	C0021_211423	Unknown		0.998	619	58	4.867
Aldosterone IS 2	366.63/338.63	C0022_004636	Unknown		0.998	491	37	4.85
Aldosterone IS 2	366.63/338.63	C0023_191031	Unknown		0.998	668	50	4.815
Aldosterone IS 2	366.63/338.63	C0024_203901	Unknown		0.998	604	54	4.876
Aldosterone IS 2	366.63/338.63	HC0001_220729	Unknown		0.998	487	37	4.858
Aldosterone IS 2	366.63/338.63	HC0002_115633	Unknown		0.998	736	61	4.85
Aldosterone IS 2	366.63/338.63	HC0003_171255	Unknown		0.998	575	51	5.056
Aldosterone IS 2	366.63/338.63	HC0004_102808	Unknown		0.999	796	66	4.858
Aldosterone IS 2	366.63/338.63	HC0005_132301	Unknown		0.998	605	49	5.108
Aldosterone IS 2	366.63/338.63	HC0006_150909	Unknown		0.998	746	59	5.125
Aldosterone IS 2	366.63/338.63	HC0007_183509	Unknown		0.999	819	75	4.867
Aldosterone IS 2	366.63/338.63	HC0008_133656	Unknown		0.998	711	65	4.85
Aldosterone IS 2	366.63/338.63	HC0009_154430	Unknown		0.999	790	75	5.099
Aldosterone IS 2	366.63/338.63	HC0010_173035	Unknown		0.998	697	65	5.108
Aldosterone IS 2	366.63/338.63	HC0011_152035	Unknown		0.998	738	67	4.876
Aldosterone IS 2	366.63/338.63	HC0012_163123	Unknown		0.998	664	62	4.815
Aldosterone IS 2	366.63/338.63	HC0013_015720	Unknown		0.998	509	50	4.867
Aldosterone IS 2	366.63/338.63	HC0014_131915	Unknown		0.999	763	76	4.85
Aldosterone IS 2	366.63/338.63	HC0015_213206	Unknown		0.998	555	45	4.833
Aldosterone IS 2	366.63/338.63	HC0016_214946	Unknown		0.998	548	50	4.91
Aldosterone IS 2	366.63/338.63	HC0017_141220	Unknown		0.998	611	46	4.884
Aldosterone IS 2	366.63/338.63	HC0018_104549	Unknown		0.998	670	53	4.85
Aldosterone IS 2	366.63/338.63	HC0019_135824	Unknown		0.998	603	51	5.048
Aldosterone IS 2	366.63/338.63	HC0020_231810	Unknown		0.998	548	50	4.893
Aldosterone IS 2	366.63/338.63	HC0021_164905	Unknown		0.998	691	62	4.867
Aldosterone IS 2	366.63/338.63	HC0022_163734	Unknown		0.998	570	53	5.082
Aldosterone IS 2	366.63/338.63	HC0023_170646	Unknown		0.998	636	56	4.884
Aldosterone IS 2	366.63/338.63	HC0024_165514	Unknown		0.999	768	70	5.099
Aldosterone IS 2	366.63/338.63	HC0025_150254	Unknown		0.998	648	63	4.867
Aldosterone IS 2	366.63/338.63	HC0026_134041	Unknown		0.999	818	88	5.099
Aldosterone IS 2	366.63/338.63	HC0027_112113	Unknown		0.999	913	76	4.901
Aldosterone IS 2	366.63/338.63	HC0028_185250	Unknown		0.998	735	71	4.867
Aldosterone IS 2	366.63/338.63	HC0029_143002	Unknown		0.999	833	69	4.884
Aldosterone IS 2	366.63/338.63	HC0030_021502	Unknown		0.998	457	43	4.91
Aldosterone IS 2	366.63/338.63	HC0031_002854	Unknown		0.998	352	28	4.876
IS 11-deoxycortisol 2	352.13/113.13	CTR1A0001_135212	Quality Control	1	0.965	50024	8951	7.005
IS 11-deoxycortisol 2	352.13/113.13	CTR2A0001_140953	Quality Control	1	0.965	50071	8936	7.012
IS 11-deoxycortisol 2	352.13/113.13	CTR3A0001_142732	Quality Control	1	0.964	49708	8903	7.012
IS 11-deoxycortisol 2	352.13/113.13	CAL1A0001_113527	Standard	1	0.993	64134	11328	7.005
IS 11-deoxycortisol 2	352.13/113.13	CAL2A0001_114821	Standard	1	1.002	68654	12387	7.005
IS 11-deoxycortisol 2	352.13/113.13	CAL3A0001_120602	Standard	1	0.991	63377	11473	7.005
IS 11-deoxycortisol 2	352.13/113.13	CAL4A0001_122345	Standard	1	0.994	64841	11610	7.005
IS 11-deoxycortisol 2	352.13/113.13	CAL5A0001_124126	Standard	1	1.004	69750	12418	7.005
IS 11-deoxycortisol 2	352.13/113.13	CAL6A0001_125907	Standard	1	1.005	70076	12380	7.005
IS 11-deoxycortisol 2	352.13/113.13	CAL7A0001_131648	Standard	1	1.01	72584	13044	7.005
IS 11-deoxycortisol 2	352.13/113.13	A0001_181728	Unknown		0.951	42939	7384	7.012
IS 11-deoxycortisol 2	352.13/113.13	A0003_085240	Unknown		0.948	41477	7358	7.063
IS 11-deoxycortisol 2	352.13/113.13	A0004_194554	Unknown		0.936	35641	6327	7.005
IS 11-deoxycortisol 2	352.13/113.13	A0005_010416	Unknown		0.935	35342	6325	7.012
IS 11-deoxycortisol 2	352.13/113.13	A0006_101027	Unknown		0.958	46523	8293	7.031
IS 11-deoxycortisol 2	352.13/113.13	A0007_143344	Unknown		0.981	58378	10609	7.133
IS 11-deoxycortisol 2	352.13/113.13	A0008_161341	Unknown		0.951	43189	7692	6.993
IS 11-deoxycortisol 2	352.13/113.13	A0010_202118	Unknown		0.94	37436	6717	7.018
IS 11-deoxycortisol 2	352.13/113.13	A0011_233550	Unknown		0.938	36687	6455	7.024
IS 11-deoxycortisol 2	352.13/113.13	A0012_124737	Unknown		0.978	56783	9882	7.146
IS 11-deoxycortisol 2	352.13/113.13	A0014_025026	Unknown		0.936	35572	6142	7.146
IS 11-deoxycortisol 2	352.13/113.13	A0015_013939	Unknown		0.936	35487	6345	7.018
IS 11-deoxycortisol 2	352.13/113.13	A0017_135439	Unknown		0.966	50743	8969	7.044
IS 11-deoxycortisol 2	352.13/113.13	A0018_205642	Unknown		0.937	36338	6473	7.018
IS 11-deoxycortisol 2	352.13/113.13	A0020_152303	Unknown		0.962	48596	8397	7.044
IS 11-deoxycortisol 2	352.13/113.13	A0021_230031	Unknown		0.939	36894	6541	7.024
IS 11-deoxycortisol 2	352.13/113.13	A0022_192814	Unknown		0.943	39061	7046	7.018
IS 11-deoxycortisol 2	352.13/113.13	A0023_113853	Unknown		0.959	47058	8393	7.044
IS 11-deoxycortisol 2	352.13/113.13	A0024_175948	Unknown		0.947	41215	7247	7.005
IS 11-deoxycortisol 2	352.13/113.13	A0025_095247	Unknown		0.951	43251	7796	7.05
IS 11-deoxycortisol 2	352.13/113.13	C0001_153818	Unknown		0.946	40681	7310	6.999
IS 11-deoxycortisol 2	352.13/113.13	C0002_235330	Unknown		0.934	34397	6121	7.018
IS 11-deoxycortisol 2	352.13/113.13	C0003_155601	Unknown		0.939	37009	6753	6.993
IS 11-deoxycortisol 2	352.13/113.13	C0004_130518	Unknown		0.969	51908	9199	7.146
IS 11-deoxycortisol 2	352.13/113.13	C0005_150523	Unknown		0.958	46509	8481	7.031
IS 11-deoxycortisol 2	352.13/113.13	C0007_222509	Unknown		0.938	36462	6586	7.024
IS 11-deoxycortisol 2	352.13/113.13	C0008_161954	Unknown		0.963	49020	8557	7.139
IS 11-deoxycortisol 2	352.13/113.13	C0009_001111	Unknown		0.936	35405	6061	7.018
IS 11-deoxycortisol 2	352.13/113.13	C0010_110331	Unknown		0.961	48346	8865	7.037
IS 11-deoxycortisol 2	352.13/113.13	C0012_141603	Unknown		0.975	54987	9518	7.127
IS 11-deoxycortisol 2	352.13/113.13	C0014_160214	Unknown		0.994	64705	11672	7.133
IS 11-deoxycortisol 2	352.13/113.13	C0016_174209	Unknown		0.952	43572	7780	6.999
IS 11-deoxycortisol 2	352.13/113.13	C0017_145125	Unknown		0.961	48104	8029	7.139
IS 11-deoxycortisol 2	352.13/113.13	C0018_023246	Unknown		0.949	42102	7539	7.222
IS 11-deoxycortisol 2	352.13/113.13	C0019_144743	Unknown		0.961	47898	8634	7.037
IS 11-deoxycortisol 2	352.13/113.13	C0020_091727	Unknown		0.962	48840	8811	7.031
IS 11-deoxycortisol 2	352.13/113.13	C0021_211423	Unknown		0.94	37810	6728	7.056
IS 11-deoxycortisol 2	352.13/113.13	C0022_004636	Unknown		0.936	35487	6349	7.018
IS 11-deoxycortisol 2	352.13/113.13	C0023_191031	Unknown		0.944	39737	7108	7.005
IS 11-deoxycortisol 2	352.13/113.13	C0024_203901	Unknown		0.937	36232	6483	7.012
IS 11-deoxycortisol 2	352.13/113.13	HC0001_220729	Unknown		0.925	30199	5521	7.031
IS 11-deoxycortisol 2	352.13/113.13	HC0002_115633	Unknown		0.942	38627	6958	7.044
IS 11-deoxycortisol 2	352.13/113.13	HC0003_171255	Unknown		0.938	36811	6365	7.139
IS 11-deoxycortisol 2	352.13/113.13	HC0004_102808	Unknown		0.937	35940	6667	7.044
IS 11-deoxycortisol 2	352.13/113.13	HC0005_132301	Unknown		0.968	51700	8962	7.133
IS 11-deoxycortisol 2	352.13/113.13	HC0006_150909	Unknown		0.945	40149	7080	7.146
IS 11-deoxycortisol 2	352.13/113.13	HC0007_183509	Unknown		0.938	36647	6429	7.018
IS 11-deoxycortisol 2	352.13/113.13	HC0008_133656	Unknown		0.943	39289	6984	7.044
IS 11-deoxycortisol 2	352.13/113.13	HC0009_154430	Unknown		0.963	49025	8821	7.127
IS 11-deoxycortisol 2	352.13/113.13	HC0010_173035	Unknown		0.951	43312	7887	7.133
IS 11-deoxycortisol 2	352.13/113.13	HC0011_152035	Unknown		0.936	35741	6319	6.999
IS 11-deoxycortisol 2	352.13/113.13	HC0012_163123	Unknown		0.939	36931	6598	6.999
IS 11-deoxycortisol 2	352.13/113.13	HC0013_015720	Unknown		0.928	31578	5551	7.012
IS 11-deoxycortisol 2	352.13/113.13	HC0014_131915	Unknown		0.928	31611	5511	7.044
IS 11-deoxycortisol 2	352.13/113.13	HC0015_213206	Unknown		0.935	35026	6342	7.037
IS 11-deoxycortisol 2	352.13/113.13	HC0016_214946	Unknown		0.931	33247	5788	7.037
IS 11-deoxycortisol 2	352.13/113.13	HC0017_141220	Unknown		0.944	39590	7084	7.044
IS 11-deoxycortisol 2	352.13/113.13	HC0018_104549	Unknown		0.944	39737	7413	7.037
IS 11-deoxycortisol 2	352.13/113.13	HC0019_135824	Unknown		0.955	45058	8124	7.139
IS 11-deoxycortisol 2	352.13/113.13	HC0020_231810	Unknown		0.93	32493	5791	7.024
IS 11-deoxycortisol 2	352.13/113.13	HC0021_164905	Unknown		0.929	31893	5549	6.999
IS 11-deoxycortisol 2	352.13/113.13	HC0022_163734	Unknown		0.934	34739	6070	7.139
IS 11-deoxycortisol 2	352.13/113.13	HC0023_170646	Unknown		0.929	32052	6119	6.999
IS 11-deoxycortisol 2	352.13/113.13	HC0024_165514	Unknown		0.946	40412	6845	7.139
IS 11-deoxycortisol 2	352.13/113.13	HC0025_150254	Unknown		0.939	37029	6613	7.005
IS 11-deoxycortisol 2	352.13/113.13	HC0026_134041	Unknown		0.962	48561	8588	7.139
IS 11-deoxycortisol 2	352.13/113.13	HC0027_112113	Unknown		0.947	41059	7418	7.044
IS 11-deoxycortisol 2	352.13/113.13	HC0028_185250	Unknown		0.936	35409	6200	7.012
IS 11-deoxycortisol 2	352.13/113.13	HC0029_143002	Unknown		0.948	41615	7413	7.044
IS 11-deoxycortisol 2	352.13/113.13	HC0030_021502	Unknown		0.925	30201	5316	7.05
IS 11-deoxycortisol 2	352.13/113.13	HC0031_002854	Unknown		0.924	29801	5495	7.018
IS 17-Oh-progesterone	334.03/100.13	CTR1A0001_135212	Quality Control	1	0.887	162350	28190	9.051
IS 17-Oh-progesterone	334.03/100.13	CTR2A0001_140953	Quality Control	1	0.902	169757	29396	9.057
IS 17-Oh-progesterone	334.03/100.13	CTR3A0001_142732	Quality Control	1	0.881	159126	27943	9.057
IS 17-Oh-progesterone	334.03/100.13	CAL1A0001_113527	Standard	1	1.015	226129	39040	9.045
IS 17-Oh-progesterone	334.03/100.13	CAL2A0001_114821	Standard	1	1.018	227867	39598	9.045
IS 17-Oh-progesterone	334.03/100.13	CAL3A0001_120602	Standard	1	0.978	207446	36001	9.045
IS 17-Oh-progesterone	334.03/100.13	CAL4A0001_122345	Standard	1	0.991	214163	36772	9.051
IS 17-Oh-progesterone	334.03/100.13	CAL5A0001_124126	Standard	1	0.993	215189	37432	9.051
IS 17-Oh-progesterone	334.03/100.13	CAL6A0001_125907	Standard	1	0.991	214138	37385	9.051
IS 17-Oh-progesterone	334.03/100.13	CAL7A0001_131648	Standard	1	1.014	225522	39282	9.051
IS 17-Oh-progesterone	334.03/100.13	A0001_181728	Unknown		0.798	117397	20336	9.057
IS 17-Oh-progesterone	334.03/100.13	A0003_085240	Unknown		0.789	113087	19677	9.108
IS 17-Oh-progesterone	334.03/100.13	A0004_194554	Unknown		0.767	102181	18065	9.057
IS 17-Oh-progesterone	334.03/100.13	A0005_010416	Unknown		0.746	91441	16085	9.057
IS 17-Oh-progesterone	334.03/100.13	A0006_101027	Unknown		0.795	116283	20419	9.082
IS 17-Oh-progesterone	334.03/100.13	A0007_143344	Unknown		0.819	128242	21043	9.152
IS 17-Oh-progesterone	334.03/100.13	A0008_161341	Unknown		0.8	118875	20718	9.032
IS 17-Oh-progesterone	334.03/100.13	A0010_202118	Unknown		0.778	107449	18700	9.064
IS 17-Oh-progesterone	334.03/100.13	A0011_233550	Unknown		0.746	91838	16136	9.082
IS 17-Oh-progesterone	334.03/100.13	A0012_124737	Unknown		0.904	170804	28892	9.177
IS 17-Oh-progesterone	334.03/100.13	A0014_025026	Unknown		0.745	91302	15827	9.215
IS 17-Oh-progesterone	334.03/100.13	A0015_013939	Unknown		0.751	94376	16196	9.064
IS 17-Oh-progesterone	334.03/100.13	A0017_135439	Unknown		0.8	118826	20930	9.095
IS 17-Oh-progesterone	334.03/100.13	A0018_205642	Unknown		0.783	110110	19082	9.07
IS 17-Oh-progesterone	334.03/100.13	A0020_152303	Unknown		0.828	132724	23418	9.095
IS 17-Oh-progesterone	334.03/100.13	A0021_230031	Unknown		0.763	100225	17466	9.076
IS 17-Oh-progesterone	334.03/100.13	A0022_192814	Unknown		0.777	107335	19330	9.064
IS 17-Oh-progesterone	334.03/100.13	A0023_113853	Unknown		0.793	114895	19990	9.095
IS 17-Oh-progesterone	334.03/100.13	A0024_175948	Unknown		0.8	118779	20485	9.051
IS 17-Oh-progesterone	334.03/100.13	A0025_095247	Unknown		0.805	120922	21144	9.101
IS 17-Oh-progesterone	334.03/100.13	C0001_153818	Unknown		0.786	111535	19430	9.038
IS 17-Oh-progesterone	334.03/100.13	C0002_235330	Unknown		0.747	92297	16282	9.064
IS 17-Oh-progesterone	334.03/100.13	C0003_155601	Unknown		0.778	107654	18843	9.038
IS 17-Oh-progesterone	334.03/100.13	C0004_130518	Unknown		0.864	150601	24966	9.171
IS 17-Oh-progesterone	334.03/100.13	C0005_150523	Unknown		0.797	117148	21077	9.082
IS 17-Oh-progesterone	334.03/100.13	C0007_222509	Unknown		0.754	95471	16973	9.076
IS 17-Oh-progesterone	334.03/100.13	C0008_161954	Unknown		0.816	126419	20354	9.158
IS 17-Oh-progesterone	334.03/100.13	C0009_001111	Unknown		0.758	97629	17024	9.064
IS 17-Oh-progesterone	334.03/100.13	C0010_110331	Unknown		0.798	117674	20877	9.089
IS 17-Oh-progesterone	334.03/100.13	C0012_141603	Unknown		0.799	117929	19492	9.152
IS 17-Oh-progesterone	334.03/100.13	C0014_160214	Unknown		0.807	122101	20308	9.158
IS 17-Oh-progesterone	334.03/100.13	C0016_174209	Unknown		0.8	118746	20869	9.038
IS 17-Oh-progesterone	334.03/100.13	C0017_145125	Unknown		0.805	121305	20032	9.158
IS 17-Oh-progesterone	334.03/100.13	C0018_023246	Unknown		0.784	110448	19664	9.303
IS 17-Oh-progesterone	334.03/100.13	C0019_144743	Unknown		0.786	111646	19460	9.089
IS 17-Oh-progesterone	334.03/100.13	C0020_091727	Unknown		0.801	119367	21038	9.076
IS 17-Oh-progesterone	334.03/100.13	C0021_211423	Unknown		0.777	107046	18559	9.12
IS 17-Oh-progesterone	334.03/100.13	C0022_004636	Unknown		0.752	94474	16447	9.064
IS 17-Oh-progesterone	334.03/100.13	C0023_191031	Unknown		0.786	111722	19424	9.057
IS 17-Oh-progesterone	334.03/100.13	C0024_203901	Unknown		0.76	98731	17337	9.057
IS 17-Oh-progesterone	334.03/100.13	HC0001_220729	Unknown		0.738	87578	15288	9.083
IS 17-Oh-progesterone	334.03/100.13	HC0002_115633	Unknown		0.776	106522	18937	9.089
IS 17-Oh-progesterone	334.03/100.13	HC0003_171255	Unknown		0.793	114918	18972	9.158
IS 17-Oh-progesterone	334.03/100.13	HC0004_102808	Unknown		0.774	105750	18340	9.089
IS 17-Oh-progesterone	334.03/100.13	HC0005_132301	Unknown		0.833	134985	22566	9.152
IS 17-Oh-progesterone	334.03/100.13	HC0006_150909	Unknown		0.786	111738	19131	9.164
IS 17-Oh-progesterone	334.03/100.13	HC0007_183509	Unknown		0.778	107572	18287	9.07
IS 17-Oh-progesterone	334.03/100.13	HC0008_133656	Unknown		0.783	110008	19117	9.095
IS 17-Oh-progesterone	334.03/100.13	HC0009_154430	Unknown		0.799	117960	19494	9.152
IS 17-Oh-progesterone	334.03/100.13	HC0010_173035	Unknown		0.78	108535	17976	9.158
IS 17-Oh-progesterone	334.03/100.13	HC0011_152035	Unknown		0.773	104964	17933	9.045
IS 17-Oh-progesterone	334.03/100.13	HC0012_163123	Unknown		0.774	105866	18686	9.038
IS 17-Oh-progesterone	334.03/100.13	HC0013_015720	Unknown		0.733	85297	14850	9.064
IS 17-Oh-progesterone	334.03/100.13	HC0014_131915	Unknown		0.73	83736	14575	9.095
IS 17-Oh-progesterone	334.03/100.13	HC0015_213206	Unknown		0.75	93761	16273	9.089
IS 17-Oh-progesterone	334.03/100.13	HC0016_214946	Unknown		0.748	92777	16233	9.089
IS 17-Oh-progesterone	334.03/100.13	HC0017_141220	Unknown		0.783	110143	19275	9.101
IS 17-Oh-progesterone	334.03/100.13	HC0018_104549	Unknown		0.776	106531	18435	9.089
IS 17-Oh-progesterone	334.03/100.13	HC0019_135824	Unknown		0.798	117425	19382	9.164
IS 17-Oh-progesterone	334.03/100.13	HC0020_231810	Unknown		0.743	90221	15518	9.076
IS 17-Oh-progesterone	334.03/100.13	HC0021_164905	Unknown		0.758	97872	17031	9.045
IS 17-Oh-progesterone	334.03/100.13	HC0022_163734	Unknown		0.783	109926	18551	9.158
IS 17-Oh-progesterone	334.03/100.13	HC0023_170646	Unknown		0.784	110515	19133	9.045
IS 17-Oh-progesterone	334.03/100.13	HC0024_165514	Unknown		0.788	112774	18666	9.164
IS 17-Oh-progesterone	334.03/100.13	HC0025_150254	Unknown		0.777	107151	18661	9.045
IS 17-Oh-progesterone	334.03/100.13	HC0026_134041	Unknown		0.804	120486	20281	9.158
IS 17-Oh-progesterone	334.03/100.13	HC0027_112113	Unknown		0.781	109316	19127	9.089
IS 17-Oh-progesterone	334.03/100.13	HC0028_185250	Unknown		0.76	98453	17140	9.064
IS 17-Oh-progesterone	334.03/100.13	HC0029_143002	Unknown		0.789	113251	20168	9.095
IS 17-Oh-progesterone	334.03/100.13	HC0030_021502	Unknown		0.731	83970	15070	9.101
IS 17-Oh-progesterone	334.03/100.13	HC0031_002854	Unknown		0.736	86598	15103	9.07
IS Androstenedione	290.11/100.11	CTR1A0001_135212	Quality Control	1	0.811	235913	37130	7.67
IS Androstenedione	290.11/100.11	CTR2A0001_140953	Quality Control	1	0.804	232440	35935	7.67
IS Androstenedione	290.11/100.11	CTR3A0001_142732	Quality Control	1	0.799	230135	36306	7.67
IS Androstenedione	290.11/100.11	CAL1A0001_113527	Standard	1	1.024	342378	52441	7.664
IS Androstenedione	290.11/100.11	CAL2A0001_114821	Standard	1	1.053	357082	55438	7.67
IS Androstenedione	290.11/100.11	CAL3A0001_120602	Standard	1	0.965	312857	48847	7.664
IS Androstenedione	290.11/100.11	CAL4A0001_122345	Standard	1	0.996	328631	51208	7.67
IS Androstenedione	290.11/100.11	CAL5A0001_124126	Standard	1	0.977	318787	48877	7.67
IS Androstenedione	290.11/100.11	CAL6A0001_125907	Standard	1	0.975	317746	49892	7.664
IS Androstenedione	290.11/100.11	CAL7A0001_131648	Standard	1	1.01	335328	52379	7.664
IS Androstenedione	290.11/100.11	A0001_181728	Unknown		0.677	168680	26287	7.67
IS Androstenedione	290.11/100.11	A0003_085240	Unknown		0.668	164556	25492	7.725
IS Androstenedione	290.11/100.11	A0004_194554	Unknown		0.646	153614	24279	7.67
IS Androstenedione	290.11/100.11	A0005_010416	Unknown		0.607	133914	21165	7.67
IS Androstenedione	290.11/100.11	A0006_101027	Unknown		0.695	177677	28011	7.694
IS Androstenedione	290.11/100.11	A0007_143344	Unknown		0.734	197510	29580	7.786
IS Androstenedione	290.11/100.11	A0008_161341	Unknown		0.702	181343	28071	7.658
IS Androstenedione	290.11/100.11	A0010_202118	Unknown		0.655	157934	24700	7.682
IS Androstenedione	290.11/100.11	A0011_233550	Unknown		0.613	137021	21762	7.688
IS Androstenedione	290.11/100.11	A0012_124737	Unknown		0.858	259180	39831	7.798
IS Androstenedione	290.11/100.11	A0014_025026	Unknown		0.628	144623	22944	7.823
IS Androstenedione	290.11/100.11	A0015_013939	Unknown		0.623	141983	22386	7.682
IS Androstenedione	290.11/100.11	A0017_135439	Unknown		0.767	214101	33237	7.707
IS Androstenedione	290.11/100.11	A0018_205642	Unknown		0.626	143322	22965	7.676
IS Androstenedione	290.11/100.11	A0020_152303	Unknown		0.773	216778	34117	7.707
IS Androstenedione	290.11/100.11	A0021_230031	Unknown		0.654	157548	24276	7.688
IS Androstenedione	290.11/100.11	A0022_192814	Unknown		0.68	170540	26620	7.676
IS Androstenedione	290.11/100.11	A0023_113853	Unknown		0.718	189364	29980	7.713
IS Androstenedione	290.11/100.11	A0024_175948	Unknown		0.698	179188	28077	7.664
IS Androstenedione	290.11/100.11	A0025_095247	Unknown		0.725	192862	30145	7.713
IS Androstenedione	290.11/100.11	C0001_153818	Unknown		0.675	167959	25618	7.658
IS Androstenedione	290.11/100.11	C0002_235330	Unknown		0.597	129049	20248	7.682
IS Androstenedione	290.11/100.11	C0003_155601	Unknown		0.661	160933	24744	7.652
IS Androstenedione	290.11/100.11	C0004_130518	Unknown		0.776	218606	33430	7.798
IS Androstenedione	290.11/100.11	C0005_150523	Unknown		0.718	189534	29975	7.7
IS Androstenedione	290.11/100.11	C0007_222509	Unknown		0.624	142525	22002	7.688
IS Androstenedione	290.11/100.11	C0008_161954	Unknown		0.757	209058	31513	7.78
IS Androstenedione	290.11/100.11	C0009_001111	Unknown		0.626	143566	22805	7.676
IS Androstenedione	290.11/100.11	C0010_110331	Unknown		0.711	185756	29586	7.701
IS Androstenedione	290.11/100.11	C0012_141603	Unknown		0.729	194783	29884	7.78
IS Androstenedione	290.11/100.11	C0014_160214	Unknown		0.738	199610	30161	7.78
IS Androstenedione	290.11/100.11	C0016_174209	Unknown		0.71	185225	28909	7.658
IS Androstenedione	290.11/100.11	C0017_145125	Unknown		0.731	195783	29393	7.78
IS Androstenedione	290.11/100.11	C0018_023246	Unknown		0.667	163984	25584	7.902
IS Androstenedione	290.11/100.11	C0019_144743	Unknown		0.692	176509	27193	7.707
IS Androstenedione	290.11/100.11	C0020_091727	Unknown		0.712	186344	28899	7.694
IS Androstenedione	290.11/100.11	C0021_211423	Unknown		0.65	155298	24210	7.731
IS Androstenedione	290.11/100.11	C0022_004636	Unknown		0.606	133504	21017	7.676
IS Androstenedione	290.11/100.11	C0023_191031	Unknown		0.683	171818	26444	7.67
IS Androstenedione	290.11/100.11	C0024_203901	Unknown		0.632	146359	22912	7.676
IS Androstenedione	290.11/100.11	HC0001_220729	Unknown		0.571	116056	17731	7.694
IS Androstenedione	290.11/100.11	HC0002_115633	Unknown		0.651	155683	24635	7.7
IS Androstenedione	290.11/100.11	HC0003_171255	Unknown		0.667	164063	24789	7.78
IS Androstenedione	290.11/100.11	HC0004_102808	Unknown		0.638	149473	23230	7.707
IS Androstenedione	290.11/100.11	HC0005_132301	Unknown		0.746	203354	30942	7.78
IS Androstenedione	290.11/100.11	HC0006_150909	Unknown		0.679	169668	25543	7.792
IS Androstenedione	290.11/100.11	HC0007_183509	Unknown		0.643	152101	23676	7.682
IS Androstenedione	290.11/100.11	HC0008_133656	Unknown		0.662	161610	25394	7.707
IS Androstenedione	290.11/100.11	HC0009_154430	Unknown		0.702	181231	26912	7.774
IS Androstenedione	290.11/100.11	HC0010_173035	Unknown		0.676	168531	25316	7.78
IS Androstenedione	290.11/100.11	HC0011_152035	Unknown		0.627	143865	22555	7.664
IS Androstenedione	290.11/100.11	HC0012_163123	Unknown		0.64	150561	23571	7.658
IS Androstenedione	290.11/100.11	HC0013_015720	Unknown		0.592	126399	19686	7.676
IS Androstenedione	290.11/100.11	HC0014_131915	Unknown		0.591	125932	20280	7.707
IS Androstenedione	290.11/100.11	HC0015_213206	Unknown		0.605	133104	20946	7.701
IS Androstenedione	290.11/100.11	HC0016_214946	Unknown		0.59	125336	19792	7.701
IS Androstenedione	290.11/100.11	HC0017_141220	Unknown		0.66	160389	24984	7.713
IS Androstenedione	290.11/100.11	HC0018_104549	Unknown		0.642	151282	23596	7.701
IS Androstenedione	290.11/100.11	HC0019_135824	Unknown		0.678	169459	25856	7.786
IS Androstenedione	290.11/100.11	HC0020_231810	Unknown		0.584	122600	18928	7.688
IS Androstenedione	290.11/100.11	HC0021_164905	Unknown		0.616	138518	21593	7.658
IS Androstenedione	290.11/100.11	HC0022_163734	Unknown		0.657	158784	23705	7.78
IS Androstenedione	290.11/100.11	HC0023_170646	Unknown		0.642	151540	23724	7.664
IS Androstenedione	290.11/100.11	HC0024_165514	Unknown		0.686	173600	26481	7.786
IS Androstenedione	290.11/100.11	HC0025_150254	Unknown		0.635	147853	23288	7.664
IS Androstenedione	290.11/100.11	HC0026_134041	Unknown		0.705	182804	27752	7.786
IS Androstenedione	290.11/100.11	HC0027_112113	Unknown		0.66	160554	25047	7.701
IS Androstenedione	290.11/100.11	HC0028_185250	Unknown		0.627	144020	22536	7.676
IS Androstenedione	290.11/100.11	HC0029_143002	Unknown		0.674	167514	26296	7.713
IS Androstenedione	290.11/100.11	HC0030_021502	Unknown		0.581	121045	18803	7.713
IS Androstenedione	290.11/100.11	HC0031_002854	Unknown		0.577	118694	18443	7.682
IS Corticosterone	351.13/121.13	CTR1A0001_135212	Quality Control	1	0.978	40965	6806	6.67
IS Corticosterone	351.13/121.13	CTR2A0001_140953	Quality Control	1	0.978	40922	6804	6.677
IS Corticosterone	351.13/121.13	CTR3A0001_142732	Quality Control	1	0.97	37020	6247	6.67
IS Corticosterone	351.13/121.13	CAL1A0001_113527	Standard	1	1.004	53789	9014	6.67
IS Corticosterone	351.13/121.13	CAL2A0001_114821	Standard	1	1.006	55060	9154	6.67
IS Corticosterone	351.13/121.13	CAL3A0001_120602	Standard	1	0.996	49844	8306	6.664
IS Corticosterone	351.13/121.13	CAL4A0001_122345	Standard	1	1.002	53257	8922	6.67
IS Corticosterone	351.13/121.13	CAL5A0001_124126	Standard	1	1.001	52606	8613	6.664
IS Corticosterone	351.13/121.13	CAL6A0001_125907	Standard	1	0.998	50837	8670	6.67
IS Corticosterone	351.13/121.13	CAL7A0001_131648	Standard	1	0.994	48861	8472	6.67
IS Corticosterone	351.13/121.13	A0001_181728	Unknown		0.962	33119	5600	6.677
IS Corticosterone	351.13/121.13	A0003_085240	Unknown		0.96	31831	5391	6.721
IS Corticosterone	351.13/121.13	A0004_194554	Unknown		0.954	28995	4918	6.664
IS Corticosterone	351.13/121.13	A0005_010416	Unknown		0.952	27955	4540	6.677
IS Corticosterone	351.13/121.13	A0006_101027	Unknown		0.966	35218	6087	6.696
IS Corticosterone	351.13/121.13	A0007_143344	Unknown		0.964	34048	5434	6.811
IS Corticosterone	351.13/121.13	A0008_161341	Unknown		0.957	30754	5223	6.658
IS Corticosterone	351.13/121.13	A0010_202118	Unknown		0.962	32934	5517	6.683
IS Corticosterone	351.13/121.13	A0011_233550	Unknown		0.954	28855	4894	6.69
IS Corticosterone	351.13/121.13	A0012_124737	Unknown		0.981	42329	6830	6.824
IS Corticosterone	351.13/121.13	A0014_025026	Unknown		0.951	27626	4594	6.804
IS Corticosterone	351.13/121.13	A0015_013939	Unknown		0.956	29811	4911	6.677
IS Corticosterone	351.13/121.13	A0017_135439	Unknown		0.963	33305	5540	6.702
IS Corticosterone	351.13/121.13	A0018_205642	Unknown		0.959	31542	5406	6.683
IS Corticosterone	351.13/121.13	A0020_152303	Unknown		0.967	35383	5905	6.702
IS Corticosterone	351.13/121.13	A0021_230031	Unknown		0.955	29659	4944	6.683
IS Corticosterone	351.13/121.13	A0022_192814	Unknown		0.956	30184	5009	6.677
IS Corticosterone	351.13/121.13	A0023_113853	Unknown		0.961	32436	5426	6.709
IS Corticosterone	351.13/121.13	A0024_175948	Unknown		0.968	35953	5774	6.67
IS Corticosterone	351.13/121.13	A0025_095247	Unknown		0.968	35962	5982	6.709
IS Corticosterone	351.13/121.13	C0001_153818	Unknown		0.962	33057	5465	6.658
IS Corticosterone	351.13/121.13	C0002_235330	Unknown		0.949	26715	4472	6.677
IS Corticosterone	351.13/121.13	C0003_155601	Unknown		0.956	30023	5199	6.658
IS Corticosterone	351.13/121.13	C0004_130518	Unknown		0.966	34836	5704	6.824
IS Corticosterone	351.13/121.13	C0005_150523	Unknown		0.962	33224	5556	6.696
IS Corticosterone	351.13/121.13	C0007_222509	Unknown		0.951	27667	4798	6.69
IS Corticosterone	351.13/121.13	C0008_161954	Unknown		0.967	35447	5651	6.811
IS Corticosterone	351.13/121.13	C0009_001111	Unknown		0.952	27839	4408	6.677
IS Corticosterone	351.13/121.13	C0010_110331	Unknown		0.96	31816	5383	6.696
IS Corticosterone	351.13/121.13	C0012_141603	Unknown		0.966	34808	5602	6.811
IS Corticosterone	351.13/121.13	C0014_160214	Unknown		0.962	33204	5508	6.811
IS Corticosterone	351.13/121.13	C0016_174209	Unknown		0.96	31850	5702	6.658
IS Corticosterone	351.13/121.13	C0017_145125	Unknown		0.966	34840	5471	6.811
IS Corticosterone	351.13/121.13	C0018_023246	Unknown		0.964	33976	5643	6.875
IS Corticosterone	351.13/121.13	C0019_144743	Unknown		0.961	32459	5506	6.702
IS Corticosterone	351.13/121.13	C0020_091727	Unknown		0.971	37386	6146	6.696
IS Corticosterone	351.13/121.13	C0021_211423	Unknown		0.955	29293	4967	6.721
IS Corticosterone	351.13/121.13	C0022_004636	Unknown		0.952	27923	4734	6.677
IS Corticosterone	351.13/121.13	C0023_191031	Unknown		0.959	31321	5293	6.677
IS Corticosterone	351.13/121.13	C0024_203901	Unknown		0.958	31000	5259	6.677
IS Corticosterone	351.13/121.13	HC0001_220729	Unknown		0.947	25328	4458	6.696
IS Corticosterone	351.13/121.13	HC0002_115633	Unknown		0.954	28959	4776	6.702
IS Corticosterone	351.13/121.13	HC0003_171255	Unknown		0.953	28370	4681	6.811
IS Corticosterone	351.13/121.13	HC0004_102808	Unknown		0.95	27117	4564	6.702
IS Corticosterone	351.13/121.13	HC0005_132301	Unknown		0.966	34894	5587	6.804
IS Corticosterone	351.13/121.13	HC0006_150909	Unknown		0.958	31129	4885	6.817
IS Corticosterone	351.13/121.13	HC0007_183509	Unknown		0.953	28520	4845	6.683
IS Corticosterone	351.13/121.13	HC0008_133656	Unknown		0.951	27328	4598	6.702
IS Corticosterone	351.13/121.13	HC0009_154430	Unknown		0.962	33272	5333	6.804
IS Corticosterone	351.13/121.13	HC0010_173035	Unknown		0.954	29188	4646	6.811
IS Corticosterone	351.13/121.13	HC0011_152035	Unknown		0.949	26763	4409	6.664
IS Corticosterone	351.13/121.13	HC0012_163123	Unknown		0.953	28393	4717	6.664
IS Corticosterone	351.13/121.13	HC0013_015720	Unknown		0.945	24295	4080	6.677
IS Corticosterone	351.13/121.13	HC0014_131915	Unknown		0.948	26073	4418	6.702
IS Corticosterone	351.13/121.13	HC0015_213206	Unknown		0.95	26947	4457	6.696
IS Corticosterone	351.13/121.13	HC0016_214946	Unknown		0.945	24506	4100	6.702
IS Corticosterone	351.13/121.13	HC0017_141220	Unknown		0.955	29520	5092	6.709
IS Corticosterone	351.13/121.13	HC0018_104549	Unknown		0.954	28962	4835	6.696
IS Corticosterone	351.13/121.13	HC0019_135824	Unknown		0.961	32454	5328	6.817
IS Corticosterone	351.13/121.13	HC0020_231810	Unknown		0.947	25586	4356	6.69
IS Corticosterone	351.13/121.13	HC0021_164905	Unknown		0.952	27929	4846	6.664
IS Corticosterone	351.13/121.13	HC0022_163734	Unknown		0.957	30741	5078	6.811
IS Corticosterone	351.13/121.13	HC0023_170646	Unknown		0.951	27323	4599	6.67
IS Corticosterone	351.13/121.13	HC0024_165514	Unknown		0.959	31513	5165	6.817
IS Corticosterone	351.13/121.13	HC0025_150254	Unknown		0.948	26056	4395	6.67
IS Corticosterone	351.13/121.13	HC0026_134041	Unknown		0.964	34262	5609	6.817
IS Corticosterone	351.13/121.13	HC0027_112113	Unknown		0.961	32509	5607	6.696
IS Corticosterone	351.13/121.13	HC0028_185250	Unknown		0.951	27471	4734	6.677
IS Corticosterone	351.13/121.13	HC0029_143002	Unknown		0.953	28638	4813	6.709
IS Corticosterone	351.13/121.13	HC0030_021502	Unknown		0.945	24724	4259	6.709
IS Corticosterone	351.13/121.13	HC0031_002854	Unknown		0.948	26252	4342	6.677
IS Cortisol	367.11/121.13	CTR1A0001_135212	Quality Control	1	0.83	285799	59978	5.538
IS Cortisol	367.11/121.13	CTR2A0001_140953	Quality Control	1	0.831	286012	59768	5.55
IS Cortisol	367.11/121.13	CTR3A0001_142732	Quality Control	1	0.802	271617	57125	5.55
IS Cortisol	367.11/121.13	CAL1A0001_113527	Standard	1	0.987	363903	76120	5.538
IS Cortisol	367.11/121.13	CAL2A0001_114821	Standard	1	1.043	391875	82672	5.538
IS Cortisol	367.11/121.13	CAL3A0001_120602	Standard	1	0.954	347696	72975	5.538
IS Cortisol	367.11/121.13	CAL4A0001_122345	Standard	1	0.994	367429	76598	5.538
IS Cortisol	367.11/121.13	CAL5A0001_124126	Standard	1	1.028	384366	80565	5.538
IS Cortisol	367.11/121.13	CAL6A0001_125907	Standard	1	1.016	378635	79279	5.538
IS Cortisol	367.11/121.13	CAL7A0001_131648	Standard	1	0.98	360364	74647	5.538
IS Cortisol	367.11/121.13	A0001_181728	Unknown		0.792	266463	56165	5.55
IS Cortisol	367.11/121.13	A0003_085240	Unknown		0.767	253906	53275	5.585
IS Cortisol	367.11/121.13	A0004_194554	Unknown		0.752	246701	52015	5.55
IS Cortisol	367.11/121.13	A0005_010416	Unknown		0.732	236408	49623	5.55
IS Cortisol	367.11/121.13	A0006_101027	Unknown		0.804	272364	57420	5.562
IS Cortisol	367.11/121.13	A0007_143344	Unknown		0.837	289308	61117	5.748
IS Cortisol	367.11/121.13	A0008_161341	Unknown		0.745	243214	51414	5.538
IS Cortisol	367.11/121.13	A0010_202118	Unknown		0.779	260215	54686	5.55
IS Cortisol	367.11/121.13	A0011_233550	Unknown		0.725	233325	48890	5.562
IS Cortisol	367.11/121.13	A0012_124737	Unknown		0.895	318012	67272	5.759
IS Cortisol	367.11/121.13	A0014_025026	Unknown		0.691	216057	45079	5.643
IS Cortisol	367.11/121.13	A0015_013939	Unknown		0.726	233598	48989	5.55
IS Cortisol	367.11/121.13	A0017_135439	Unknown		0.815	277915	58309	5.573
IS Cortisol	367.11/121.13	A0018_205642	Unknown		0.768	254394	53393	5.55
IS Cortisol	367.11/121.13	A0020_152303	Unknown		0.846	293578	61572	5.573
IS Cortisol	367.11/121.13	A0021_230031	Unknown		0.755	248222	52037	5.562
IS Cortisol	367.11/121.13	A0022_192814	Unknown		0.776	258794	54402	5.55
IS Cortisol	367.11/121.13	A0023_113853	Unknown		0.809	275149	57855	5.573
IS Cortisol	367.11/121.13	A0024_175948	Unknown		0.802	271748	56944	5.538
IS Cortisol	367.11/121.13	A0025_095247	Unknown		0.808	274619	57984	5.573
IS Cortisol	367.11/121.13	C0001_153818	Unknown		0.779	259978	54558	5.538
IS Cortisol	367.11/121.13	C0002_235330	Unknown		0.719	229959	48395	5.55
IS Cortisol	367.11/121.13	C0003_155601	Unknown		0.767	254141	53720	5.538
IS Cortisol	367.11/121.13	C0004_130518	Unknown		0.844	292747	61784	5.748
IS Cortisol	367.11/121.13	C0005_150523	Unknown		0.802	271471	57137	5.562
IS Cortisol	367.11/121.13	C0007_222509	Unknown		0.728	234709	48805	5.562
IS Cortisol	367.11/121.13	C0008_161954	Unknown		0.847	293890	61974	5.748
IS Cortisol	367.11/121.13	C0009_001111	Unknown		0.745	243192	51365	5.55
IS Cortisol	367.11/121.13	C0010_110331	Unknown		0.771	255918	53218	5.573
IS Cortisol	367.11/121.13	C0012_141603	Unknown		0.835	288281	60837	5.748
IS Cortisol	367.11/121.13	C0014_160214	Unknown		0.818	279695	58714	5.748
IS Cortisol	367.11/121.13	C0016_174209	Unknown		0.791	266043	56083	5.538
IS Cortisol	367.11/121.13	C0017_145125	Unknown		0.814	277852	58533	5.748
IS Cortisol	367.11/121.13	C0018_023246	Unknown		0.805	273019	57331	5.701
IS Cortisol	367.11/121.13	C0019_144743	Unknown		0.773	257205	53900	5.573
IS Cortisol	367.11/121.13	C0020_091727	Unknown		0.807	274050	57762	5.562
IS Cortisol	367.11/121.13	C0021_211423	Unknown		0.765	252903	52985	5.585
IS Cortisol	367.11/121.13	C0022_004636	Unknown		0.73	235554	49506	5.55
IS Cortisol	367.11/121.13	C0023_191031	Unknown		0.782	261856	55388	5.55
IS Cortisol	367.11/121.13	C0024_203901	Unknown		0.731	236268	49566	5.55
IS Cortisol	367.11/121.13	HC0001_220729	Unknown		0.723	231901	48139	5.562
IS Cortisol	367.11/121.13	HC0002_115633	Unknown		0.761	251331	52525	5.573
IS Cortisol	367.11/121.13	HC0003_171255	Unknown		0.794	267509	56200	5.736
IS Cortisol	367.11/121.13	HC0004_102808	Unknown		0.773	256959	53914	5.573
IS Cortisol	367.11/121.13	HC0005_132301	Unknown		0.856	298760	63651	5.748
IS Cortisol	367.11/121.13	HC0006_150909	Unknown		0.825	282872	59511	5.748
IS Cortisol	367.11/121.13	HC0007_183509	Unknown		0.787	264294	55135	5.55
IS Cortisol	367.11/121.13	HC0008_133656	Unknown		0.806	273461	57401	5.573
IS Cortisol	367.11/121.13	HC0009_154430	Unknown		0.823	282056	59395	5.736
IS Cortisol	367.11/121.13	HC0010_173035	Unknown		0.806	273847	57762	5.748
IS Cortisol	367.11/121.13	HC0011_152035	Unknown		0.774	257709	54085	5.538
IS Cortisol	367.11/121.13	HC0012_163123	Unknown		0.753	247060	51427	5.538
IS Cortisol	367.11/121.13	HC0013_015720	Unknown		0.718	229810	48403	5.55
IS Cortisol	367.11/121.13	HC0014_131915	Unknown		0.692	216554	45762	5.573
IS Cortisol	367.11/121.13	HC0015_213206	Unknown		0.754	247622	51600	5.562
IS Cortisol	367.11/121.13	HC0016_214946	Unknown		0.734	237536	49484	5.562
IS Cortisol	367.11/121.13	HC0017_141220	Unknown		0.807	274047	57313	5.573
IS Cortisol	367.11/121.13	HC0018_104549	Unknown		0.778	259533	54708	5.573
IS Cortisol	367.11/121.13	HC0019_135824	Unknown		0.815	278328	58904	5.748
IS Cortisol	367.11/121.13	HC0020_231810	Unknown		0.726	233569	48650	5.562
IS Cortisol	367.11/121.13	HC0021_164905	Unknown		0.737	239118	50565	5.538
IS Cortisol	367.11/121.13	HC0022_163734	Unknown		0.816	278411	58461	5.736
IS Cortisol	367.11/121.13	HC0023_170646	Unknown		0.768	254443	53202	5.538
IS Cortisol	367.11/121.13	HC0024_165514	Unknown		0.843	292059	61673	5.748
IS Cortisol	367.11/121.13	HC0025_150254	Unknown		0.776	258517	53662	5.538
IS Cortisol	367.11/121.13	HC0026_134041	Unknown		0.861	301112	63847	5.748
IS Cortisol	367.11/121.13	HC0027_112113	Unknown		0.797	269250	56401	5.573
IS Cortisol	367.11/121.13	HC0028_185250	Unknown		0.757	249229	52000	5.55
IS Cortisol	367.11/121.13	HC0029_143002	Unknown		0.844	292470	61485	5.573
IS Cortisol	367.11/121.13	HC0030_021502	Unknown		0.703	222314	46702	5.573
IS Cortisol	367.11/121.13	HC0031_002854	Unknown		0.722	231470	48411	5.55
IS DHEA	277.13/259.13	CTR1A0001_135212	Quality Control	1	0.983	28007	4536	9.235
IS DHEA	277.13/259.13	CTR2A0001_140953	Quality Control	1	0.984	28640	5121	9.242
IS DHEA	277.13/259.13	CTR3A0001_142732	Quality Control	1	0.984	28662	4778	9.242
IS DHEA	277.13/259.13	CAL1A0001_113527	Standard	1	0.999	36085	6091	9.235
IS DHEA	277.13/259.13	CAL2A0001_114821	Standard	1	1.009	41175	6899	9.229
IS DHEA	277.13/259.13	CAL3A0001_120602	Standard	1	0.994	33818	5707	9.229
IS DHEA	277.13/259.13	CAL4A0001_122345	Standard	1	0.994	33335	5745	9.235
IS DHEA	277.13/259.13	CAL5A0001_124126	Standard	1	1.001	37320	6167	9.235
IS DHEA	277.13/259.13	CAL6A0001_125907	Standard	1	1.001	37084	6442	9.235
IS DHEA	277.13/259.13	CAL7A0001_131648	Standard	1	1.001	37244	6354	9.235
IS DHEA	277.13/259.13	A0001_181728	Unknown		0.973	23239	3927	9.242
IS DHEA	277.13/259.13	A0003_085240	Unknown		0.977	24860	4068	9.298
IS DHEA	277.13/259.13	A0004_194554	Unknown		0.972	22607	3788	9.242
IS DHEA	277.13/259.13	A0005_010416	Unknown		0.968	20785	3366	9.235
IS DHEA	277.13/259.13	A0006_101027	Unknown		0.979	26060	4388	9.273
IS DHEA	277.13/259.13	A0007_143344	Unknown		0.981	27078	3626	9.33
IS DHEA	277.13/259.13	A0008_161341	Unknown		0.974	23704	4114	9.217
IS DHEA	277.13/259.13	A0010_202118	Unknown		0.97	21442	3619	9.254
IS DHEA	277.13/259.13	A0011_233550	Unknown		0.967	20120	3183	9.261
IS DHEA	277.13/259.13	A0012_124737	Unknown		0.987	30140	4679	9.342
IS DHEA	277.13/259.13	A0014_025026	Unknown		0.973	23241	3614	9.412
IS DHEA	277.13/259.13	A0015_013939	Unknown		0.965	19171	3242	9.248
IS DHEA	277.13/259.13	A0017_135439	Unknown		0.979	26176	4419	9.286
IS DHEA	277.13/259.13	A0018_205642	Unknown		0.973	23025	3669	9.248
IS DHEA	277.13/259.13	A0020_152303	Unknown		0.982	27734	4499	9.28
IS DHEA	277.13/259.13	A0021_230031	Unknown		0.969	21044	3675	9.261
IS DHEA	277.13/259.13	A0022_192814	Unknown		0.971	22318	3810	9.248
IS DHEA	277.13/259.13	A0023_113853	Unknown		0.978	25621	4231	9.292
IS DHEA	277.13/259.13	A0024_175948	Unknown		0.979	26309	4296	9.242
IS DHEA	277.13/259.13	A0025_095247	Unknown		0.981	26941	4401	9.292
IS DHEA	277.13/259.13	C0001_153818	Unknown		0.972	22790	3894	9.223
IS DHEA	277.13/259.13	C0002_235330	Unknown		0.964	18595	3036	9.254
IS DHEA	277.13/259.13	C0003_155601	Unknown		0.971	21850	3856	9.223
IS DHEA	277.13/259.13	C0004_130518	Unknown		0.983	28190	4075	9.336
IS DHEA	277.13/259.13	C0005_150523	Unknown		0.982	27755	4519	9.273
IS DHEA	277.13/259.13	C0007_222509	Unknown		0.968	20627	3393	9.261
IS DHEA	277.13/259.13	C0008_161954	Unknown		0.982	27354	3957	9.324
IS DHEA	277.13/259.13	C0009_001111	Unknown		0.968	20462	3409	9.248
IS DHEA	277.13/259.13	C0010_110331	Unknown		0.98	26477	4505	9.273
IS DHEA	277.13/259.13	C0012_141603	Unknown		0.975	24080	3157	9.33
IS DHEA	277.13/259.13	C0014_160214	Unknown		0.977	25134	3715	9.324
IS DHEA	277.13/259.13	C0016_174209	Unknown		0.979	26035	4494	9.229
IS DHEA	277.13/259.13	C0017_145125	Unknown		0.975	23916	3425	9.324
IS DHEA	277.13/259.13	C0018_023246	Unknown		0.992	32622	3958	9.494
IS DHEA	277.13/259.13	C0019_144743	Unknown		0.978	25426	4179	9.28
IS DHEA	277.13/259.13	C0020_091727	Unknown		0.977	25014	4111	9.267
IS DHEA	277.13/259.13	C0021_211423	Unknown		0.974	23675	3957	9.298
IS DHEA	277.13/259.13	C0022_004636	Unknown		0.968	20443	3215	9.248
IS DHEA	277.13/259.13	C0023_191031	Unknown		0.975	24203	3939	9.242
IS DHEA	277.13/259.13	C0024_203901	Unknown		0.971	21928	3713	9.235
IS DHEA	277.13/259.13	HC0001_220729	Unknown		0.965	18964	3138	9.267
IS DHEA	277.13/259.13	HC0002_115633	Unknown		0.978	25474	4342	9.279
IS DHEA	277.13/259.13	HC0003_171255	Unknown		0.977	25077	3350	9.324
IS DHEA	277.13/259.13	HC0004_102808	Unknown		0.976	24576	4019	9.28
IS DHEA	277.13/259.13	HC0005_132301	Unknown		0.983	27985	4098	9.324
IS DHEA	277.13/259.13	HC0006_150909	Unknown		0.978	25821	3456	9.336
IS DHEA	277.13/259.13	HC0007_183509	Unknown		0.968	20769	3452	9.248
IS DHEA	277.13/259.13	HC0008_133656	Unknown		0.974	23488	4011	9.286
IS DHEA	277.13/259.13	HC0009_154430	Unknown		0.978	25481	3569	9.324
IS DHEA	277.13/259.13	HC0010_173035	Unknown		0.974	23760	3244	9.317
IS DHEA	277.13/259.13	HC0011_152035	Unknown		0.97	21807	3525	9.235
IS DHEA	277.13/259.13	HC0012_163123	Unknown		0.971	21880	3507	9.229
IS DHEA	277.13/259.13	HC0013_015720	Unknown		0.962	17421	2797	9.248
IS DHEA	277.13/259.13	HC0014_131915	Unknown		0.967	20298	3236	9.292
IS DHEA	277.13/259.13	HC0015_213206	Unknown		0.965	19125	3054	9.273
IS DHEA	277.13/259.13	HC0016_214946	Unknown		0.963	18032	3106	9.273
IS DHEA	277.13/259.13	HC0017_141220	Unknown		0.979	25952	4276	9.292
IS DHEA	277.13/259.13	HC0018_104549	Unknown		0.977	25239	4046	9.28
IS DHEA	277.13/259.13	HC0019_135824	Unknown		0.982	27805	3888	9.336
IS DHEA	277.13/259.13	HC0020_231810	Unknown		0.965	18834	3131	9.254
IS DHEA	277.13/259.13	HC0021_164905	Unknown		0.969	20967	3537	9.229
IS DHEA	277.13/259.13	HC0022_163734	Unknown		0.972	22760	3121	9.33
IS DHEA	277.13/259.13	HC0023_170646	Unknown		0.976	24418	4152	9.235
IS DHEA	277.13/259.13	HC0024_165514	Unknown		0.975	24197	3200	9.343
IS DHEA	277.13/259.13	HC0025_150254	Unknown		0.969	21017	3642	9.229
IS DHEA	277.13/259.13	HC0026_134041	Unknown		0.98	26814	3711	9.33
IS DHEA	277.13/259.13	HC0027_112113	Unknown		0.977	25136	4284	9.28
IS DHEA	277.13/259.13	HC0028_185250	Unknown		0.97	21566	3460	9.248
IS DHEA	277.13/259.13	HC0029_143002	Unknown		0.975	24046	3964	9.298
IS DHEA	277.13/259.13	HC0030_021502	Unknown		0.96	16504	2521	9.292
IS DHEA	277.13/259.13	HC0031_002854	Unknown		0.964	18750	2903	9.242
IS DHEAS	277.03/219.33	CTR1A0001_135212	Quality Control	1	0.942	71761	9319	6.901
IS DHEAS	277.03/219.33	CTR2A0001_140953	Quality Control	1	0.948	74480	9946	6.901
IS DHEAS	277.03/219.33	CTR3A0001_142732	Quality Control	1	0.941	70868	9650	6.863
IS DHEAS	277.03/219.33	CAL1A0001_113527	Standard	1	1.01	105445	13429	6.921
IS DHEAS	277.03/219.33	CAL2A0001_114821	Standard	1	1.006	103649	13716	6.921
IS DHEAS	277.03/219.33	CAL3A0001_120602	Standard	1	0.989	95042	12439	6.914
IS DHEAS	277.03/219.33	CAL4A0001_122345	Standard	1	0.993	96859	12948	6.908
IS DHEAS	277.03/219.33	CAL5A0001_124126	Standard	1	0.997	99242	13339	6.895
IS DHEAS	277.03/219.33	CAL6A0001_125907	Standard	1	0.998	99328	13558	6.87
IS DHEAS	277.03/219.33	CAL7A0001_131648	Standard	1	1.007	104225	12456	6.806
IS DHEAS	277.03/219.33	A0001_181728	Unknown		0.941	70817	10333	6.838
IS DHEAS	277.03/219.33	A0003_085240	Unknown		0.925	62995	6143	7.029
IS DHEAS	277.03/219.33	A0004_194554	Unknown		0.92	60304	8650	6.863
IS DHEAS	277.03/219.33	A0005_010416	Unknown		0.898	49490	7117	6.87
IS DHEAS	277.03/219.33	A0006_101027	Unknown		0.942	71713	7147	6.997
IS DHEAS	277.03/219.33	A0007_143344	Unknown		0.948	74659	9707	7.093
IS DHEAS	277.03/219.33	A0008_161341	Unknown		0.932	66309	9654	6.825
IS DHEAS	277.03/219.33	A0010_202118	Unknown		0.914	57514	7846	6.895
IS DHEAS	277.03/219.33	A0011_233550	Unknown		0.9	50331	7238	6.908
IS DHEAS	277.03/219.33	A0012_124737	Unknown		0.959	80023	11801	7.087
IS DHEAS	277.03/219.33	A0014_025026	Unknown		0.9	50530	4062	7.169
IS DHEAS	277.03/219.33	A0015_013939	Unknown		0.896	48737	6803	6.901
IS DHEAS	277.03/219.33	A0017_135439	Unknown		0.95	75295	6538	7.029
IS DHEAS	277.03/219.33	A0018_205642	Unknown		0.913	56976	8040	6.863
IS DHEAS	277.03/219.33	A0020_152303	Unknown		0.953	77269	6658	7.048
IS DHEAS	277.03/219.33	A0021_230031	Unknown		0.907	54262	7680	6.895
IS DHEAS	277.03/219.33	A0022_192814	Unknown		0.926	63562	9276	6.857
IS DHEAS	277.03/219.33	A0023_113853	Unknown		0.943	72286	5956	7.055
IS DHEAS	277.03/219.33	A0024_175948	Unknown		0.936	68776	9799	6.85
IS DHEAS	277.03/219.33	A0025_095247	Unknown		0.935	68054	6143	7.061
IS DHEAS	277.03/219.33	C0001_153818	Unknown		0.93	65468	9684	6.818
IS DHEAS	277.03/219.33	C0002_235330	Unknown		0.902	51572	7446	6.87
IS DHEAS	277.03/219.33	C0003_155601	Unknown		0.925	63127	9466	6.831
IS DHEAS	277.03/219.33	C0004_130518	Unknown		0.954	77609	11594	7.08
IS DHEAS	277.03/219.33	C0005_150523	Unknown		0.948	74421	7443	6.978
IS DHEAS	277.03/219.33	C0007_222509	Unknown		0.904	52522	7558	6.844
IS DHEAS	277.03/219.33	C0008_161954	Unknown		0.949	74903	9953	7.144
IS DHEAS	277.03/219.33	C0009_001111	Unknown		0.902	51561	7639	6.857
IS DHEAS	277.03/219.33	C0010_110331	Unknown		0.935	67900	6754	6.984
IS DHEAS	277.03/219.33	C0012_141603	Unknown		0.946	73655	10186	7.055
IS DHEAS	277.03/219.33	C0014_160214	Unknown		0.953	76925	9967	7.099
IS DHEAS	277.03/219.33	C0016_174209	Unknown		0.94	70414	9868	6.812
IS DHEAS	277.03/219.33	C0017_145125	Unknown		0.941	71215	9360	7.163
IS DHEAS	277.03/219.33	C0018_023246	Unknown		0.919	60069	6663	7.163
IS DHEAS	277.03/219.33	C0019_144743	Unknown		0.932	66640	5909	6.991
IS DHEAS	277.03/219.33	C0020_091727	Unknown		0.933	66947	6922	6.984
IS DHEAS	277.03/219.33	C0021_211423	Unknown		0.91	55739	8060	6.921
IS DHEAS	277.03/219.33	C0022_004636	Unknown		0.905	52983	7476	6.857
IS DHEAS	277.03/219.33	C0023_191031	Unknown		0.928	64714	9072	6.825
IS DHEAS	277.03/219.33	C0024_203901	Unknown		0.911	56130	7764	6.869
IS DHEAS	277.03/219.33	HC0001_220729	Unknown		0.905	52837	7699	6.882
IS DHEAS	277.03/219.33	HC0002_115633	Unknown		0.931	66208	5928	7.029
IS DHEAS	277.03/219.33	HC0003_171255	Unknown		0.951	76057	10658	7.144
IS DHEAS	277.03/219.33	HC0004_102808	Unknown		0.932	66494	5893	7.055
IS DHEAS	277.03/219.33	HC0005_132301	Unknown		0.95	75467	11375	7.061
IS DHEAS	277.03/219.33	HC0006_150909	Unknown		0.941	71085	9144	7.182
IS DHEAS	277.03/219.33	HC0007_183509	Unknown		0.924	62730	8509	6.844
IS DHEAS	277.03/219.33	HC0008_133656	Unknown		0.936	68759	6373	7.004
IS DHEAS	277.03/219.33	HC0009_154430	Unknown		0.944	72696	9753	7.106
IS DHEAS	277.03/219.33	HC0010_173035	Unknown		0.943	71989	8968	7.106
IS DHEAS	277.03/219.33	HC0011_152035	Unknown		0.926	63514	9502	6.838
IS DHEAS	277.03/219.33	HC0012_163123	Unknown		0.932	66546	9415	6.838
IS DHEAS	277.03/219.33	HC0013_015720	Unknown		0.889	44799	6406	6.863
IS DHEAS	277.03/219.33	HC0014_131915	Unknown		0.904	52494	4968	7.067
IS DHEAS	277.03/219.33	HC0015_213206	Unknown		0.908	54331	7473	6.901
IS DHEAS	277.03/219.33	HC0016_214946	Unknown		0.908	54615	7580	6.876
IS DHEAS	277.03/219.33	HC0017_141220	Unknown		0.948	74518	6814	7.042
IS DHEAS	277.03/219.33	HC0018_104549	Unknown		0.934	67688	5809	7.029
IS DHEAS	277.03/219.33	HC0019_135824	Unknown		0.95	75588	10507	7.106
IS DHEAS	277.03/219.33	HC0020_231810	Unknown		0.901	51250	7058	6.87
IS DHEAS	277.03/219.33	HC0021_164905	Unknown		0.923	62052	8652	6.838
IS DHEAS	277.03/219.33	HC0022_163734	Unknown		0.939	69987	8940	7.163
IS DHEAS	277.03/219.33	HC0023_170646	Unknown		0.938	69389	9873	6.87
IS DHEAS	277.03/219.33	HC0024_165514	Unknown		0.949	75206	9195	7.182
IS DHEAS	277.03/219.33	HC0025_150254	Unknown		0.932	66634	9916	6.844
IS DHEAS	277.03/219.33	HC0026_134041	Unknown		0.948	74457	11063	7.08
IS DHEAS	277.03/219.33	HC0027_112113	Unknown		0.943	71880	6612	7.016
IS DHEAS	277.03/219.33	HC0028_185250	Unknown		0.925	63118	8995	6.895
IS DHEAS	277.03/219.33	HC0029_143002	Unknown		0.945	72942	6382	7.048
IS DHEAS	277.03/219.33	HC0030_021502	Unknown		0.9	50364	5141	7.055
IS DHEAS	277.03/219.33	HC0031_002854	Unknown		0.898	49579	6930	6.863
IS Progesterone	318.13/100.13	CTR1A0001_135212	Quality Control	1	0.839	187939	27636	11.26
IS Progesterone	318.13/100.13	CTR2A0001_140953	Quality Control	1	0.835	185664	27401	11.265
IS Progesterone	318.13/100.13	CTR3A0001_142732	Quality Control	1	0.832	184224	26985	11.265
IS Progesterone	318.13/100.13	CAL1A0001_113527	Standard	1	1.012	274054	40800	11.26
IS Progesterone	318.13/100.13	CAL2A0001_114821	Standard	1	1.036	286363	42143	11.26
IS Progesterone	318.13/100.13	CAL3A0001_120602	Standard	1	0.975	255902	37595	11.255
IS Progesterone	318.13/100.13	CAL4A0001_122345	Standard	1	0.995	265910	39284	11.26
IS Progesterone	318.13/100.13	CAL5A0001_124126	Standard	1	0.989	262850	38840	11.26
IS Progesterone	318.13/100.13	CAL6A0001_125907	Standard	1	0.99	263371	38739	11.26
IS Progesterone	318.13/100.13	CAL7A0001_131648	Standard	1	1.002	269171	39904	11.26
IS Progesterone	318.13/100.13	A0001_181728	Unknown		0.744	140195	20951	11.271
IS Progesterone	318.13/100.13	A0003_085240	Unknown		0.721	128934	19614	11.323
IS Progesterone	318.13/100.13	A0004_194554	Unknown		0.722	129445	19505	11.265
IS Progesterone	318.13/100.13	A0005_010416	Unknown		0.699	117836	17618	11.271
IS Progesterone	318.13/100.13	A0006_101027	Unknown		0.757	146577	22045	11.292
IS Progesterone	318.13/100.13	A0007_143344	Unknown		0.741	138611	19030	11.36
IS Progesterone	318.13/100.13	A0008_161341	Unknown		0.751	143904	21491	11.244
IS Progesterone	318.13/100.13	A0010_202118	Unknown		0.744	140024	20735	11.276
IS Progesterone	318.13/100.13	A0011_233550	Unknown		0.701	118639	17736	11.292
IS Progesterone	318.13/100.13	A0012_124737	Unknown		0.885	210665	30003	11.386
IS Progesterone	318.13/100.13	A0014_025026	Unknown		0.702	119065	17920	11.428
IS Progesterone	318.13/100.13	A0015_013939	Unknown		0.717	126543	18995	11.281
IS Progesterone	318.13/100.13	A0017_135439	Unknown		0.773	154708	23271	11.307
IS Progesterone	318.13/100.13	A0018_205642	Unknown		0.741	138506	20633	11.281
IS Progesterone	318.13/100.13	A0020_152303	Unknown		0.8	167985	25129	11.307
IS Progesterone	318.13/100.13	A0021_230031	Unknown		0.728	132202	19743	11.292
IS Progesterone	318.13/100.13	A0022_192814	Unknown		0.74	137982	20524	11.271
IS Progesterone	318.13/100.13	A0023_113853	Unknown		0.748	142200	21204	11.307
IS Progesterone	318.13/100.13	A0024_175948	Unknown		0.762	149403	22268	11.265
IS Progesterone	318.13/100.13	A0025_095247	Unknown		0.777	156741	23521	11.313
IS Progesterone	318.13/100.13	C0001_153818	Unknown		0.725	130790	19343	11.25
IS Progesterone	318.13/100.13	C0002_235330	Unknown		0.691	113565	16919	11.281
IS Progesterone	318.13/100.13	C0003_155601	Unknown		0.724	130108	19414	11.25
IS Progesterone	318.13/100.13	C0004_130518	Unknown		0.819	177648	25351	11.376
IS Progesterone	318.13/100.13	C0005_150523	Unknown		0.754	145361	21590	11.297
IS Progesterone	318.13/100.13	C0007_222509	Unknown		0.695	115734	16956	11.286
IS Progesterone	318.13/100.13	C0008_161954	Unknown		0.763	149616	20785	11.36
IS Progesterone	318.13/100.13	C0009_001111	Unknown		0.707	121840	18157	11.271
IS Progesterone	318.13/100.13	C0010_110331	Unknown		0.739	137555	20946	11.297
IS Progesterone	318.13/100.13	C0012_141603	Unknown		0.729	132751	18843	11.365
IS Progesterone	318.13/100.13	C0014_160214	Unknown		0.754	145040	20016	11.36
IS Progesterone	318.13/100.13	C0016_174209	Unknown		0.765	150565	22500	11.25
IS Progesterone	318.13/100.13	C0017_145125	Unknown		0.731	133855	18563	11.365
IS Progesterone	318.13/100.13	C0018_023246	Unknown		0.735	135586	20471	11.512
IS Progesterone	318.13/100.13	C0019_144743	Unknown		0.727	131908	19583	11.302
IS Progesterone	318.13/100.13	C0020_091727	Unknown		0.768	152276	22782	11.297
IS Progesterone	318.13/100.13	C0021_211423	Unknown		0.733	134502	19830	11.334
IS Progesterone	318.13/100.13	C0022_004636	Unknown		0.695	115650	17175	11.276
IS Progesterone	318.13/100.13	C0023_191031	Unknown		0.738	137024	20510	11.271
IS Progesterone	318.13/100.13	C0024_203901	Unknown		0.713	124895	18716	11.271
IS Progesterone	318.13/100.13	HC0001_220729	Unknown		0.667	101919	15236	11.297
IS Progesterone	318.13/100.13	HC0002_115633	Unknown		0.714	125296	18702	11.307
IS Progesterone	318.13/100.13	HC0003_171255	Unknown		0.707	121595	17139	11.365
IS Progesterone	318.13/100.13	HC0004_102808	Unknown		0.703	119627	17873	11.307
IS Progesterone	318.13/100.13	HC0005_132301	Unknown		0.784	160082	22454	11.365
IS Progesterone	318.13/100.13	HC0006_150909	Unknown		0.72	128345	17798	11.365
IS Progesterone	318.13/100.13	HC0007_183509	Unknown		0.715	125896	18617	11.281
IS Progesterone	318.13/100.13	HC0008_133656	Unknown		0.717	126855	19063	11.307
IS Progesterone	318.13/100.13	HC0009_154430	Unknown		0.736	136130	18910	11.36
IS Progesterone	318.13/100.13	HC0010_173035	Unknown		0.708	122028	16994	11.365
IS Progesterone	318.13/100.13	HC0011_152035	Unknown		0.692	114323	16948	11.255
IS Progesterone	318.13/100.13	HC0012_163123	Unknown		0.716	126258	18657	11.25
IS Progesterone	318.13/100.13	HC0013_015720	Unknown		0.675	105530	15598	11.276
IS Progesterone	318.13/100.13	HC0014_131915	Unknown		0.676	106426	15743	11.307
IS Progesterone	318.13/100.13	HC0015_213206	Unknown		0.694	115237	17127	11.307
IS Progesterone	318.13/100.13	HC0016_214946	Unknown		0.683	109607	16385	11.302
IS Progesterone	318.13/100.13	HC0017_141220	Unknown		0.717	126605	18878	11.318
IS Progesterone	318.13/100.13	HC0018_104549	Unknown		0.704	120090	17882	11.302
IS Progesterone	318.13/100.13	HC0019_135824	Unknown		0.714	125015	17519	11.376
IS Progesterone	318.13/100.13	HC0020_231810	Unknown		0.678	107242	15945	11.286
IS Progesterone	318.13/100.13	HC0021_164905	Unknown		0.682	109186	16208	11.255
IS Progesterone	318.13/100.13	HC0022_163734	Unknown		0.714	125288	17298	11.36
IS Progesterone	318.13/100.13	HC0023_170646	Unknown		0.709	122919	18218	11.26
IS Progesterone	318.13/100.13	HC0024_165514	Unknown		0.733	134884	18725	11.37
IS Progesterone	318.13/100.13	HC0025_150254	Unknown		0.716	126189	18789	11.26
IS Progesterone	318.13/100.13	HC0026_134041	Unknown		0.736	136102	19187	11.37
IS Progesterone	318.13/100.13	HC0027_112113	Unknown		0.721	128902	19480	11.302
IS Progesterone	318.13/100.13	HC0028_185250	Unknown		0.703	119508	17728	11.276
IS Progesterone	318.13/100.13	HC0029_143002	Unknown		0.716	126390	18952	11.313
IS Progesterone	318.13/100.13	HC0030_021502	Unknown		0.667	101941	15218	11.318
IS Progesterone	318.13/100.13	HC0031_002854	Unknown		0.668	102256	15342	11.281
IS Testosterone	292.13/100.13	CTR1A0001_135212	Quality Control	1	0.852	219426	31186	8.796
IS Testosterone	292.13/100.13	CTR2A0001_140953	Quality Control	1	0.857	222093	31793	8.803
IS Testosterone	292.13/100.13	CTR3A0001_142732	Quality Control	1	0.839	213053	30656	8.803
IS Testosterone	292.13/100.13	CAL1A0001_113527	Standard	1	1.016	301470	43247	8.796
IS Testosterone	292.13/100.13	CAL2A0001_114821	Standard	1	1.028	307534	43942	8.796
IS Testosterone	292.13/100.13	CAL3A0001_120602	Standard	1	0.974	280686	39977	8.79
IS Testosterone	292.13/100.13	CAL4A0001_122345	Standard	1	0.998	292489	41718	8.796
IS Testosterone	292.13/100.13	CAL5A0001_124126	Standard	1	0.993	289919	41174	8.796
IS Testosterone	292.13/100.13	CAL6A0001_125907	Standard	1	0.984	285494	41076	8.796
IS Testosterone	292.13/100.13	CAL7A0001_131648	Standard	1	1.007	297298	42898	8.796
IS Testosterone	292.13/100.13	A0001_181728	Unknown		0.775	181045	25710	8.803
IS Testosterone	292.13/100.13	A0003_085240	Unknown		0.734	160327	22883	8.859
IS Testosterone	292.13/100.13	A0004_194554	Unknown		0.72	153383	22094	8.796
IS Testosterone	292.13/100.13	A0005_010416	Unknown		0.682	134468	19312	8.796
IS Testosterone	292.13/100.13	A0006_101027	Unknown		0.766	176805	25659	8.828
IS Testosterone	292.13/100.13	A0007_143344	Unknown		0.785	186114	25129	8.859
IS Testosterone	292.13/100.13	A0008_161341	Unknown		0.783	184935	26523	8.784
IS Testosterone	292.13/100.13	A0010_202118	Unknown		0.719	153142	21995	8.809
IS Testosterone	292.13/100.13	A0011_233550	Unknown		0.695	140941	20302	8.822
IS Testosterone	292.13/100.13	A0012_124737	Unknown		0.882	234601	32657	8.878
IS Testosterone	292.13/100.13	A0014_025026	Unknown		0.685	136126	19686	8.96
IS Testosterone	292.13/100.13	A0015_013939	Unknown		0.687	136890	19401	8.809
IS Testosterone	292.13/100.13	A0017_135439	Unknown		0.787	186862	27165	8.84
IS Testosterone	292.13/100.13	A0018_205642	Unknown		0.734	160454	22825	8.815
IS Testosterone	292.13/100.13	A0020_152303	Unknown		0.808	197468	28421	8.84
IS Testosterone	292.13/100.13	A0021_230031	Unknown		0.712	149665	21471	8.822
IS Testosterone	292.13/100.13	A0022_192814	Unknown		0.731	159093	22767	8.809
IS Testosterone	292.13/100.13	A0023_113853	Unknown		0.767	177175	25624	8.847
IS Testosterone	292.13/100.13	A0024_175948	Unknown		0.781	183966	25871	8.796
IS Testosterone	292.13/100.13	A0025_095247	Unknown		0.783	184979	26888	8.847
IS Testosterone	292.13/100.13	C0001_153818	Unknown		0.755	170905	24288	8.784
IS Testosterone	292.13/100.13	C0002_235330	Unknown		0.677	132163	18923	8.809
IS Testosterone	292.13/100.13	C0003_155601	Unknown		0.74	163327	23289	8.784
IS Testosterone	292.13/100.13	C0004_130518	Unknown		0.844	215734	30158	8.872
IS Testosterone	292.13/100.13	C0005_150523	Unknown		0.771	179180	25435	8.834
IS Testosterone	292.13/100.13	C0007_222509	Unknown		0.701	143857	20326	8.822
IS Testosterone	292.13/100.13	C0008_161954	Unknown		0.805	195955	26844	8.859
IS Testosterone	292.13/100.13	C0009_001111	Unknown		0.696	141556	20462	8.803
IS Testosterone	292.13/100.13	C0010_110331	Unknown		0.767	177075	25956	8.834
IS Testosterone	292.13/100.13	C0012_141603	Unknown		0.771	178952	24343	8.859
IS Testosterone	292.13/100.13	C0014_160214	Unknown		0.798	192748	26128	8.853
IS Testosterone	292.13/100.13	C0016_174209	Unknown		0.777	181932	26000	8.784
IS Testosterone	292.13/100.13	C0017_145125	Unknown		0.792	189643	25390	8.859
IS Testosterone	292.13/100.13	C0018_023246	Unknown		0.727	156903	22642	9.048
IS Testosterone	292.13/100.13	C0019_144743	Unknown		0.753	169862	24416	8.834
IS Testosterone	292.13/100.13	C0020_091727	Unknown		0.773	180000	25646	8.828
IS Testosterone	292.13/100.13	C0021_211423	Unknown		0.733	159883	22398	8.859
IS Testosterone	292.13/100.13	C0022_004636	Unknown		0.694	140446	19788	8.809
IS Testosterone	292.13/100.13	C0023_191031	Unknown		0.756	171765	24263	8.803
IS Testosterone	292.13/100.13	C0024_203901	Unknown		0.712	149426	21398	8.803
IS Testosterone	292.13/100.13	HC0001_220729	Unknown		0.64	113645	16132	8.828
IS Testosterone	292.13/100.13	HC0002_115633	Unknown		0.703	144967	20873	8.84
IS Testosterone	292.13/100.13	HC0003_171255	Unknown		0.708	147545	20279	8.859
IS Testosterone	292.13/100.13	HC0004_102808	Unknown		0.693	140192	20393	8.84
IS Testosterone	292.13/100.13	HC0005_132301	Unknown		0.801	193835	26761	8.859
IS Testosterone	292.13/100.13	HC0006_150909	Unknown		0.731	158951	21330	8.866
IS Testosterone	292.13/100.13	HC0007_183509	Unknown		0.696	141490	20125	8.815
IS Testosterone	292.13/100.13	HC0008_133656	Unknown		0.699	142819	20384	8.84
IS Testosterone	292.13/100.13	HC0009_154430	Unknown		0.746	166637	22442	8.853
IS Testosterone	292.13/100.13	HC0010_173035	Unknown		0.711	149043	20293	8.853
IS Testosterone	292.13/100.13	HC0011_152035	Unknown		0.684	135589	19677	8.79
IS Testosterone	292.13/100.13	HC0012_163123	Unknown		0.7	143319	20423	8.79
IS Testosterone	292.13/100.13	HC0013_015720	Unknown		0.637	111858	16061	8.803
IS Testosterone	292.13/100.13	HC0014_131915	Unknown		0.662	124325	17769	8.84
IS Testosterone	292.13/100.13	HC0015_213206	Unknown		0.668	127586	18140	8.834
IS Testosterone	292.13/100.13	HC0016_214946	Unknown		0.659	122997	17333	8.834
IS Testosterone	292.13/100.13	HC0017_141220	Unknown		0.708	147499	21192	8.847
IS Testosterone	292.13/100.13	HC0018_104549	Unknown		0.703	145130	20712	8.834
IS Testosterone	292.13/100.13	HC0019_135824	Unknown		0.75	168443	23174	8.866
IS Testosterone	292.13/100.13	HC0020_231810	Unknown		0.65	118510	16933	8.815
IS Testosterone	292.13/100.13	HC0021_164905	Unknown		0.683	134817	19230	8.79
IS Testosterone	292.13/100.13	HC0022_163734	Unknown		0.713	150201	20494	8.853
IS Testosterone	292.13/100.13	HC0023_170646	Unknown		0.698	142460	20311	8.796
IS Testosterone	292.13/100.13	HC0024_165514	Unknown		0.734	160656	21908	8.866
IS Testosterone	292.13/100.13	HC0025_150254	Unknown		0.709	148123	21108	8.796
IS Testosterone	292.13/100.13	HC0026_134041	Unknown		0.771	179268	24480	8.866
IS Testosterone	292.13/100.13	HC0027_112113	Unknown		0.702	144454	21144	8.834
IS Testosterone	292.13/100.13	HC0028_185250	Unknown		0.682	134521	19157	8.803
IS Testosterone	292.13/100.13	HC0029_143002	Unknown		0.712	149766	21752	8.847
IS Testosterone	292.13/100.13	HC0030_021502	Unknown		0.632	109736	15791	8.847
IS Testosterone	292.13/100.13	HC0031_002854	Unknown		0.636	111543	16045	8.809
