# Supplementary material for: Serum Steroid Ratio Profiles in Prostate Cancer: A New Diagnostic Tool Toward a Personalized Medicine Approach
Source: Front Endocrinol (Lausanne). 2018 Apr 5;9:110. doi: 10.3389/fendo.2018.00110 (PMC5895774; doi:10.3389/fendo.2018.00110)
Supplement: Table S2 — The calibrate analyte concentrations and the calculated concentrations of both known and unknown samples. [file table_2.xlsx]

## Sheet: Analiti
Supplemental Table 2
Analyte	MRM Transition	Sample Name	Type	Theoretical Conc (ng/mL)	Calculated Concentration (ng/mL)	Accuracy % (area)	Peak Area (Counts/s)	Peak Height (Counts/s)	RT (Min)
11-deossiCortisol 1	347.13/97.13	CTR1A0001_135212	Quality Control	0.243	0.249	102.532	3136	666	7.063
11-deossiCortisol 1	347.13/97.13	CTR2A0001_140953	Quality Control	1.341	1.12	83.525	14031	2448	7.063
11-deossiCortisol 1	347.13/97.13	CTR3A0001_142732	Quality Control	10.068	8.228	81.723	101931	17740	7.063
11-deossiCortisol 1	347.13/97.13	CAL1A0001_113527	Standard	0.0375	0.04	107.881	715	112	7.044
11-deossiCortisol 1	347.13/97.13	CAL2A0001_114821	Standard	0.075	0.081	107.453	1416	230	7.069
11-deossiCortisol 1	347.13/97.13	CAL3A0001_120602	Standard	0.15	0.137	91.185	2188	428	7.056
11-deossiCortisol 1	347.13/97.13	CAL4A0001_122345	Standard	0.375	0.386	102.829	6292	1132	7.063
11-deossiCortisol 1	347.13/97.13	CAL5A0001_124126	Standard	1.5	1.417	94.47	24670	4487	7.063
11-deossiCortisol 1	347.13/97.13	CAL6A0001_125907	Standard	3	2.79	92.988	48753	8793	7.056
11-deossiCortisol 1	347.13/97.13	CAL7A0001_131648	Standard	9	9.287	103.193	168008	29850	7.056
11-deossiCortisol 1	347.13/97.13	A0001_181728	Unknown		0.217	N/A	2373	439	7.069
11-deossiCortisol 1	347.13/97.13	A0003_085240	Unknown		0.189	N/A	2006	333	7.127
11-deossiCortisol 1	347.13/97.13	A0004_194554	Unknown		0.329	N/A	2969	497	7.076
11-deossiCortisol 1	347.13/97.13	A0005_010416	Unknown		0.229	N/A	2051	353	7.063
11-deossiCortisol 1	347.13/97.13	A0006_101027	Unknown		0.185	N/A	2177	392	7.088
11-deossiCortisol 1	347.13/97.13	A0007_143344	Unknown		0.277	N/A	4086	685	7.178
11-deossiCortisol 1	347.13/97.13	A0008_161341	Unknown		0.117	N/A	1291	223	7.063
11-deossiCortisol 1	347.13/97.13	A0010_202118	Unknown		0.161	N/A	1521	272	7.063
11-deossiCortisol 1	347.13/97.13	A0011_233550	Unknown		0.285	N/A	2658	457	7.082
11-deossiCortisol 1	347.13/97.13	A0012_124737	Unknown		0.293	N/A	4180	764	7.197
11-deossiCortisol 1	347.13/97.13	A0014_025026	Unknown		0.121	N/A	1101	203	7.19
11-deossiCortisol 1	347.13/97.13	A0015_013939	Unknown		0.386	N/A	3452	669	7.056
11-deossiCortisol 1	347.13/97.13	A0017_135439	Unknown		0.402	N/A	5103	927	7.101
11-deossiCortisol 1	347.13/97.13	A0018_205642	Unknown		0.249	N/A	2298	386	7.076
11-deossiCortisol 1	347.13/97.13	A0020_152303	Unknown		0.257	N/A	3158	538	7.088
11-deossiCortisol 1	347.13/97.13	A0021_230031	Unknown		0.45	N/A	4184	787	7.088
11-deossiCortisol 1	347.13/97.13	A0022_192814	Unknown		0.145	N/A	1449	268	7.069
11-deossiCortisol 1	347.13/97.13	A0023_113853	Unknown		0.125	N/A	1506	218	7.095
11-deossiCortisol 1	347.13/97.13	A0024_175948	Unknown		0.241	N/A	2519	463	7.056
11-deossiCortisol 1	347.13/97.13	A0025_095247	Unknown		0.349	N/A	3798	696	7.101
11-deossiCortisol 1	347.13/97.13	C0001_153818	Unknown		0.048	N/A	534	122	7.044
11-deossiCortisol 1	347.13/97.13	C0002_235330	Unknown		0.333	N/A	2903	554	7.069
11-deossiCortisol 1	347.13/97.13	C0003_155601	Unknown		0.442	N/A	4126	767	7.05
11-deossiCortisol 1	347.13/97.13	C0004_130518	Unknown		0.438	N/A	5706	968	7.197
11-deossiCortisol 1	347.13/97.13	C0005_150523	Unknown		0.438	N/A	5119	908	7.082
11-deossiCortisol 1	347.13/97.13	C0007_222509	Unknown		0.325	N/A	2979	516	7.082
11-deossiCortisol 1	347.13/97.13	C0008_161954	Unknown		0.233	N/A	2896	570	7.171
11-deossiCortisol 1	347.13/97.13	C0009_001111	Unknown		0.394	N/A	3505	644	7.069
11-deossiCortisol 1	347.13/97.13	C0010_110331	Unknown		0.185	N/A	2278	386	7.095
11-deossiCortisol 1	347.13/97.13	C0012_141603	Unknown		0.518	N/A	7166	1194	7.171
11-deossiCortisol 1	347.13/97.13	C0014_160214	Unknown		0.04	N/A	727	117	7.203
11-deossiCortisol 1	347.13/97.13	C0016_174209	Unknown		0.309	N/A	3411	663	7.044
11-deossiCortisol 1	347.13/97.13	C0017_145125	Unknown		0.498	N/A	6023	937	7.19
11-deossiCortisol 1	347.13/97.13	C0018_023246	Unknown		0.96	N/A	10110	1849	7.267
11-deossiCortisol 1	347.13/97.13	C0019_144743	Unknown		0.45	N/A	5399	1011	7.095
11-deossiCortisol 1	347.13/97.13	C0020_091727	Unknown		0.494	N/A	6060	1138	7.076
11-deossiCortisol 1	347.13/97.13	C0021_211423	Unknown		0.052	N/A	512	134	7.114
11-deossiCortisol 1	347.13/97.13	C0022_004636	Unknown		0.321	N/A	2871	556	7.076
11-deossiCortisol 1	347.13/97.13	C0023_191031	Unknown		0.153	N/A	1549	314	7.063
11-deossiCortisol 1	347.13/97.13	C0024_203901	Unknown		0.085	N/A	786	181	7.056
11-deossiCortisol 1	347.13/97.13	HC0001_220729	Unknown		0.454	N/A	3441	614	7.088
11-deossiCortisol 1	347.13/97.13	HC0002_115633	Unknown		0.55	N/A	5313	991	7.088
11-deossiCortisol 1	347.13/97.13	HC0003_171255	Unknown		0.578	N/A	5337	1022	7.178
11-deossiCortisol 1	347.13/97.13	HC0004_102808	Unknown		0.606	N/A	5480	1089	7.088
11-deossiCortisol 1	347.13/97.13	HC0005_132301	Unknown		0.105	N/A	1397	263	7.178
11-deossiCortisol 1	347.13/97.13	HC0006_150909	Unknown		1.337	N/A	13399	2475	7.19
11-deossiCortisol 1	347.13/97.13	HC0007_183509	Unknown		0.526	N/A	4836	899	7.063
11-deossiCortisol 1	347.13/97.13	HC0008_133656	Unknown		0.474	N/A	4689	853	7.095
11-deossiCortisol 1	347.13/97.13	HC0009_154430	Unknown		0.458	N/A	5660	986	7.171
11-deossiCortisol 1	347.13/97.13	HC0010_173035	Unknown		0.093	N/A	1057	192	7.178
11-deossiCortisol 1	347.13/97.13	HC0011_152035	Unknown		0.125	N/A	1151	224	7.056
11-deossiCortisol 1	347.13/97.13	HC0012_163123	Unknown		0.044	N/A	449	138	7.063
11-deossiCortisol 1	347.13/97.13	HC0013_015720	Unknown		0.257	N/A	2038	451	7.063
11-deossiCortisol 1	347.13/97.13	HC0014_131915	Unknown		0.105	N/A	861	186	7.101
11-deossiCortisol 1	347.13/97.13	HC0015_213206	Unknown		0.538	N/A	4715	825	7.088
11-deossiCortisol 1	347.13/97.13	HC0016_214946	Unknown		0.181	N/A	1514	270	7.082
11-deossiCortisol 1	347.13/97.13	HC0017_141220	Unknown		0.221	N/A	2215	409	7.095
11-deossiCortisol 1	347.13/97.13	HC0018_104549	Unknown		0.073	N/A	740	185	7.082
11-deossiCortisol 1	347.13/97.13	HC0019_135824	Unknown		0.317	N/A	3618	766	7.184
11-deossiCortisol 1	347.13/97.13	HC0020_231810	Unknown		0.341	N/A	2796	441	7.082
11-deossiCortisol 1	347.13/97.13	HC0021_164905	Unknown		0.406	N/A	3243	530	7.056
11-deossiCortisol 1	347.13/97.13	HC0022_163734	Unknown		0.442	N/A	3858	660	7.19
11-deossiCortisol 1	347.13/97.13	HC0023_170646	Unknown		0.085	N/A	706	181	7.063
11-deossiCortisol 1	347.13/97.13	HC0024_165514	Unknown		0.241	N/A	2450	445	7.178
11-deossiCortisol 1	347.13/97.13	HC0025_150254	Unknown		0.229	N/A	2165	432	7.063
11-deossiCortisol 1	347.13/97.13	HC0026_134041	Unknown		0.229	N/A	2801	508	7.197
11-deossiCortisol 1	347.13/97.13	HC0027_112113	Unknown		0.201	N/A	2075	382	7.088
11-deossiCortisol 1	347.13/97.13	HC0028_185250	Unknown		0.747	N/A	6612	1211	7.063
11-deossiCortisol 1	347.13/97.13	HC0029_143002	Unknown		0.514	N/A	5350	1047	7.095
11-deossiCortisol 1	347.13/97.13	HC0030_021502	Unknown		0.205	N/A	1581	295	7.107
11-deossiCortisol 1	347.13/97.13	HC0031_002854	Unknown		0.093	N/A	704	146	7.063
17-Oh-progesterone 1	331.03/109.13	CTR1A0001_135212	Quality Control	0.41	0.493	120.186	5648	1022	9.051
17-Oh-progesterone 1	331.03/109.13	CTR2A0001_140953	Quality Control	2.082	1.84	88.391	23596	4112	9.057
17-Oh-progesterone 1	331.03/109.13	CTR3A0001_142732	Quality Control	16.053	14.551	90.645	178145	30600	9.057
17-Oh-progesterone 1	331.03/109.13	CAL1A0001_113527	Standard	0.2	0.208	103.853	2918	512	9.045
17-Oh-progesterone 1	331.03/109.13	CAL2A0001_114821	Standard	0.4	0.402	100.516	6353	1214	9.051
17-Oh-progesterone 1	331.03/109.13	CAL3A0001_120602	Standard	0.8	0.791	98.847	12030	2099	9.045
17-Oh-progesterone 1	331.03/109.13	CAL4A0001_122345	Standard	2	1.931	96.55	31308	5487	9.051
17-Oh-progesterone 1	331.03/109.13	CAL5A0001_124126	Standard	8	8.034	100.422	132783	23082	9.057
17-Oh-progesterone 1	331.03/109.13	CAL6A0001_125907	Standard	16	15.938	99.61	262821	45827	9.051
17-Oh-progesterone 1	331.03/109.13	CAL7A0001_131648	Standard	48	48.097	100.202	836379	146368	9.051
17-Oh-progesterone 1	331.03/109.13	A0001_181728	Unknown		0.856	N/A	7389	1394	9.057
17-Oh-progesterone 1	331.03/109.13	A0003_085240	Unknown		0.661	N/A	5403	928	9.108
17-Oh-progesterone 1	331.03/109.13	A0004_194554	Unknown		0.661	N/A	4872	848	9.064
17-Oh-progesterone 1	331.03/109.13	A0005_010416	Unknown		0.337	N/A	2128	339	9.045
17-Oh-progesterone 1	331.03/109.13	A0006_101027	Unknown		0.415	N/A	3334	649	9.07
17-Oh-progesterone 1	331.03/109.13	A0007_143344	Unknown		0.609	N/A	5626	963	9.158
17-Oh-progesterone 1	331.03/109.13	A0008_161341	Unknown		0.454	N/A	3781	638	9.045
17-Oh-progesterone 1	331.03/109.13	A0010_202118	Unknown		0.532	N/A	4072	742	9.064
17-Oh-progesterone 1	331.03/109.13	A0011_233550	Unknown		0.609	N/A	4028	722	9.082
17-Oh-progesterone 1	331.03/109.13	A0012_124737	Unknown		0.337	N/A	3850	667	9.183
17-Oh-progesterone 1	331.03/109.13	A0014_025026	Unknown		0.519	N/A	3371	639	9.221
17-Oh-progesterone 1	331.03/109.13	A0015_013939	Unknown		0.441	N/A	2959	546	9.064
17-Oh-progesterone 1	331.03/109.13	A0017_135439	Unknown		0.26	N/A	2004	358	9.095
17-Oh-progesterone 1	331.03/109.13	A0018_205642	Unknown		0.532	N/A	4170	778	9.076
17-Oh-progesterone 1	331.03/109.13	A0020_152303	Unknown		0.596	N/A	5664	1058	9.095
17-Oh-progesterone 1	331.03/109.13	A0021_230031	Unknown		0.765	N/A	5649	1057	9.082
17-Oh-progesterone 1	331.03/109.13	A0022_192814	Unknown		0.467	N/A	3587	660	9.057
17-Oh-progesterone 1	331.03/109.13	A0023_113853	Unknown		0.907	N/A	7658	1445	9.101
17-Oh-progesterone 1	331.03/109.13	A0024_175948	Unknown		0.415	N/A	3396	569	9.057
17-Oh-progesterone 1	331.03/109.13	A0025_095247	Unknown		0.48	N/A	4130	765	9.101
17-Oh-progesterone 1	331.03/109.13	C0001_153818	Unknown		0.467	N/A	3704	666	9.045
17-Oh-progesterone 1	331.03/109.13	C0002_235330	Unknown		0.765	N/A	5185	887	9.07
17-Oh-progesterone 1	331.03/109.13	C0003_155601	Unknown		0.739	N/A	5846	1016	9.045
17-Oh-progesterone 1	331.03/109.13	C0004_130518	Unknown		0.726	N/A	7935	1315	9.171
17-Oh-progesterone 1	331.03/109.13	C0005_150523	Unknown		0.946	N/A	8157	1450	9.095
17-Oh-progesterone 1	331.03/109.13	C0007_222509	Unknown		0.467	N/A	3137	611	9.083
17-Oh-progesterone 1	331.03/109.13	C0008_161954	Unknown		0.726	N/A	6638	1138	9.158
17-Oh-progesterone 1	331.03/109.13	C0009_001111	Unknown		1.011	N/A	7274	1338	9.064
17-Oh-progesterone 1	331.03/109.13	C0010_110331	Unknown		0.583	N/A	4945	888	9.089
17-Oh-progesterone 1	331.03/109.13	C0012_141603	Unknown		0.998	N/A	8757	1475	9.164
17-Oh-progesterone 1	331.03/109.13	C0014_160214	Unknown		0.972	N/A	8803	1520	9.158
17-Oh-progesterone 1	331.03/109.13	C0016_174209	Unknown		0.661	N/A	5724	1075	9.045
17-Oh-progesterone 1	331.03/109.13	C0017_145125	Unknown		0.571	N/A	4998	877	9.171
17-Oh-progesterone 1	331.03/109.13	C0018_023246	Unknown		1.102	N/A	9041	1643	9.303
17-Oh-progesterone 1	331.03/109.13	C0019_144743	Unknown		0.687	N/A	5637	956	9.101
17-Oh-progesterone 1	331.03/109.13	C0020_091727	Unknown		0.519	N/A	4361	773	9.095
17-Oh-progesterone 1	331.03/109.13	C0021_211423	Unknown		0.596	N/A	4635	855	9.12
17-Oh-progesterone 1	331.03/109.13	C0022_004636	Unknown		0.778	N/A	5424	1050	9.064
17-Oh-progesterone 1	331.03/109.13	C0023_191031	Unknown		0.337	N/A	2593	510	9.07
17-Oh-progesterone 1	331.03/109.13	C0024_203901	Unknown		0.402	N/A	2759	493	9.057
17-Oh-progesterone 1	331.03/109.13	HC0001_220729	Unknown		0.337	N/A	2053	365	9.076
17-Oh-progesterone 1	331.03/109.13	HC0002_115633	Unknown		0.441	N/A	3282	631	9.095
17-Oh-progesterone 1	331.03/109.13	HC0003_171255	Unknown		0.389	N/A	3050	518	9.146
17-Oh-progesterone 1	331.03/109.13	HC0004_102808	Unknown		0.791	N/A	6081	1179	9.095
17-Oh-progesterone 1	331.03/109.13	HC0005_132301	Unknown		0.648	N/A	6358	1039	9.164
17-Oh-progesterone 1	331.03/109.13	HC0006_150909	Unknown		0.972	N/A	8015	1414	9.164
17-Oh-progesterone 1	331.03/109.13	HC0007_183509	Unknown		1.322	N/A	10692	1859	9.07
17-Oh-progesterone 1	331.03/109.13	HC0008_133656	Unknown		0.674	N/A	5366	1022	9.095
17-Oh-progesterone 1	331.03/109.13	HC0009_154430	Unknown		0.441	N/A	3686	628	9.158
17-Oh-progesterone 1	331.03/109.13	HC0010_173035	Unknown		0.35	N/A	2621	475	9.164
17-Oh-progesterone 1	331.03/109.13	HC0011_152035	Unknown		0.881	N/A	6857	1227	9.045
17-Oh-progesterone 1	331.03/109.13	HC0012_163123	Unknown		0.843	N/A	6570	1149	9.038
17-Oh-progesterone 1	331.03/109.13	HC0013_015720	Unknown		0.739	N/A	4612	797	9.076
17-Oh-progesterone 1	331.03/109.13	HC0014_131915	Unknown		0.441	N/A	2589	472	9.089
17-Oh-progesterone 1	331.03/109.13	HC0015_213206	Unknown		0.739	N/A	5090	872	9.101
17-Oh-progesterone 1	331.03/109.13	HC0016_214946	Unknown		0.583	N/A	3929	768	9.095
17-Oh-progesterone 1	331.03/109.13	HC0017_141220	Unknown		0.596	N/A	4733	895	9.108
17-Oh-progesterone 1	331.03/109.13	HC0018_104549	Unknown		0.493	N/A	3766	653	9.089
17-Oh-progesterone 1	331.03/109.13	HC0019_135824	Unknown		0.791	N/A	6835	1126	9.164
17-Oh-progesterone 1	331.03/109.13	HC0020_231810	Unknown		0.83	N/A	5486	984	9.083
17-Oh-progesterone 1	331.03/109.13	HC0021_164905	Unknown		0.946	N/A	6835	1131	9.057
17-Oh-progesterone 1	331.03/109.13	HC0022_163734	Unknown		0.778	N/A	6227	969	9.152
17-Oh-progesterone 1	331.03/109.13	HC0023_170646	Unknown		0.545	N/A	4327	843	9.051
17-Oh-progesterone 1	331.03/109.13	HC0024_165514	Unknown		0.506	N/A	4090	727	9.164
17-Oh-progesterone 1	331.03/109.13	HC0025_150254	Unknown		0.778	N/A	6058	1086	9.051
17-Oh-progesterone 1	331.03/109.13	HC0026_134041	Unknown		0.674	N/A	5894	1055	9.158
17-Oh-progesterone 1	331.03/109.13	HC0027_112113	Unknown		0.92	N/A	7389	1267	9.095
17-Oh-progesterone 1	331.03/109.13	HC0028_185250	Unknown		0.532	N/A	3751	715	9.064
17-Oh-progesterone 1	331.03/109.13	HC0029_143002	Unknown		0.571	N/A	4682	848	9.095
17-Oh-progesterone 1	331.03/109.13	HC0030_021502	Unknown		0.298	N/A	1692	361	9.114
17-Oh-progesterone 1	331.03/109.13	HC0031_002854	Unknown		0.48	N/A	2927	568	9.07
Aldosterone 2	358.63/330.63	CTR1A0001_135212	Quality Control	0.09	0.102	112.968	47	4	4.91
Aldosterone 2	358.63/330.63	CTR2A0001_140953	Quality Control	0.401	0.387	96.464	212	18	4.893
Aldosterone 2	358.63/330.63	CTR3A0001_142732	Quality Control	2.834	2.701	95.309	1361	111	4.884
Aldosterone 2	358.63/330.63	CAL1A0001_113527	Standard	0.05	0.055	109.451	44	4	4.85
Aldosterone 2	358.63/330.63	CAL2A0001_114821	Standard	0.1	0.103	103.41	93	10	4.824
Aldosterone 2	358.63/330.63	CAL3A0001_120602	Standard	0.2	0.208	103.866	182	16	4.91
Aldosterone 2	358.63/330.63	CAL4A0001_122345	Standard	0.5	0.422	84.319	327	34	4.893
Aldosterone 2	358.63/330.63	CAL5A0001_124126	Standard	2	1.992	99.583	1631	143	4.91
Aldosterone 2	358.63/330.63	CAL6A0001_125907	Standard	4	3.927	98.171	2898	245	4.876
Aldosterone 2	358.63/330.63	CAL7A0001_131648	Standard	12	12.144	101.2	9827	818	4.876
Aldosterone 2	358.63/330.63	A0001_181728	Unknown		0.032	N/A	12	3	4.884
Aldosterone 2	358.63/330.63	A0003_085240	Unknown		0.029	N/A	8	2	4.97
Aldosterone 2	358.63/330.63	A0004_194554	Unknown		0.056	N/A	14	5	4.91
Aldosterone 2	358.63/330.63	A0005_010416	Unknown		0.043	N/A	9	2	4.815
Aldosterone 2	358.63/330.63	A0006_101027	Unknown		0.051	N/A	17	2	4.781
Aldosterone 2	358.63/330.63	A0007_143344	Unknown		0.051	N/A	21	3	5.125
Aldosterone 2	358.63/330.63	A0008_161341	Unknown		0.051	N/A	18	3	4.97
Aldosterone 2	358.63/330.63	A0010_202118	Unknown		0.06	N/A	23	4	4.85
Aldosterone 2	358.63/330.63	A0011_233550	Unknown		0.048	N/A	9	1	4.815
Aldosterone 2	358.63/330.63	A0012_124737	Unknown		0.034	N/A	11	4	5.073
Aldosterone 2	358.63/330.63	A0014_025026	Unknown		0.062	N/A	7	1	4.919
Aldosterone 2	358.63/330.63	A0015_013939	Unknown		0.147	N/A	37	7	4.781
Aldosterone 2	358.63/330.63	A0017_135439	Unknown		0.03	N/A	11	3	4.91
Aldosterone 2	358.63/330.63	A0018_205642	Unknown		0.053	N/A	14	4	4.893
Aldosterone 2	358.63/330.63	A0020_152303	Unknown		0.032	N/A	14	3	4.833
Aldosterone 2	358.63/330.63	A0021_230031	Unknown		0.086	N/A	21	3	4.815
Aldosterone 2	358.63/330.63	A0022_192814	Unknown		0.062	N/A	20	5	4.798
Aldosterone 2	358.63/330.63	A0023_113853	Unknown		0.02	N/A	4	1	4.91
Aldosterone 2	358.63/330.63	A0024_175948	Unknown		0.056	N/A	23	5	4.893
Aldosterone 2	358.63/330.63	A0025_095247	Unknown		0.03	N/A	10	2	4.824
Aldosterone 2	358.63/330.63	C0001_153818	Unknown		0.036	N/A	13	3	4.936
Aldosterone 2	358.63/330.63	C0002_235330	Unknown		0.046	N/A	9	2	4.867
Aldosterone 2	358.63/330.63	C0003_155601	Unknown		0.055	N/A	19	2	4.876
Aldosterone 2	358.63/330.63	C0004_130518	Unknown		0.034	N/A	8	1	4.944
Aldosterone 2	358.63/330.63	C0005_150523	Unknown		0.322	N/A	132	13	4.953
Aldosterone 2	358.63/330.63	C0007_222509	Unknown		0.203	N/A	52	6	4.901
Aldosterone 2	358.63/330.63	C0008_161954	Unknown		0.048	N/A	19	4	5.125
Aldosterone 2	358.63/330.63	C0009_001111	Unknown		0.025	N/A	4	1	4.893
Aldosterone 2	358.63/330.63	C0010_110331	Unknown		0.029	N/A	7	3	4.884
Aldosterone 2	358.63/330.63	C0012_141603	Unknown		0.041	N/A	11	3	5.125
Aldosterone 2	358.63/330.63	C0014_160214	Unknown		0.086	N/A	28	5	5.159
Aldosterone 2	358.63/330.63	C0016_174209	Unknown		0.022	N/A	6	2	4.901
Aldosterone 2	358.63/330.63	C0017_145125	Unknown		0.117	N/A	43	5	5.151
Aldosterone 2	358.63/330.63	C0018_023246	Unknown		0.036	N/A	7	2	4.858
Aldosterone 2	358.63/330.63	C0019_144743	Unknown		0.015	N/A	2	1	4.867
Aldosterone 2	358.63/330.63	C0020_091727	Unknown		0.018	N/A	3	1	4.85
Aldosterone 2	358.63/330.63	C0021_211423	Unknown		0.032	N/A	8	2	4.824
Aldosterone 2	358.63/330.63	C0022_004636	Unknown		0.03	N/A	6	2	4.876
Aldosterone 2	358.63/330.63	C0023_191031	Unknown		0.098	N/A	34	5	4.884
Aldosterone 2	358.63/330.63	C0024_203901	Unknown		0.044	N/A	12	3	4.815
Aldosterone 2	358.63/330.63	HC0001_220729	Unknown		0.182	N/A	48	5	4.901
Aldosterone 2	358.63/330.63	HC0002_115633	Unknown		0.029	N/A	8	2	4.944
Aldosterone 2	358.63/330.63	HC0003_171255	Unknown		0.018	N/A	3	1	5.108
Aldosterone 2	358.63/330.63	HC0004_102808	Unknown		0.02	N/A	5	1	4.893
Aldosterone 2	358.63/330.63	HC0005_132301	Unknown		0.096	N/A	30	3	4.987
Aldosterone 2	358.63/330.63	HC0006_150909	Unknown		0.072	N/A	27	5	5.159
Aldosterone 2	358.63/330.63	HC0007_183509	Unknown		0.025	N/A	7	2	4.91
Aldosterone 2	358.63/330.63	HC0008_133656	Unknown		0.027	N/A	7	2	4.858
Aldosterone 2	358.63/330.63	HC0009_154430	Unknown		0.016	N/A	3	1	5.091
Aldosterone 2	358.63/330.63	HC0010_173035	Unknown		0.051	N/A	17	3	5.142
Aldosterone 2	358.63/330.63	HC0011_152035	Unknown		0.102	N/A	39	8	4.798
Aldosterone 2	358.63/330.63	HC0012_163123	Unknown		0.034	N/A	9	3	4.807
Aldosterone 2	358.63/330.63	HC0013_015720	Unknown		0.055	N/A	13	2	4.893
Aldosterone 2	358.63/330.63	HC0014_131915	Unknown		0.058	N/A	21	2	4.919
Aldosterone 2	358.63/330.63	HC0015_213206	Unknown		0.037	N/A	9	3	4.824
Aldosterone 2	358.63/330.63	HC0016_214946	Unknown		0.029	N/A	6	1	4.979
Aldosterone 2	358.63/330.63	HC0017_141220	Unknown		0.037	N/A	10	3	4.858
Aldosterone 2	358.63/330.63	HC0018_104549	Unknown		0.032	N/A	9	2	4.781
Aldosterone 2	358.63/330.63	HC0019_135824	Unknown		0.022	N/A	4	2	5.005
Aldosterone 2	358.63/330.63	HC0020_231810	Unknown		0.044	N/A	11	3	4.884
Aldosterone 2	358.63/330.63	HC0021_164905	Unknown		0.088	N/A	31	4	4.858
Aldosterone 2	358.63/330.63	HC0022_163734	Unknown		0.03	N/A	7	3	4.962
Aldosterone 2	358.63/330.63	HC0023_170646	Unknown		0.048	N/A	14	3	4.893
Aldosterone 2	358.63/330.63	HC0024_165514	Unknown		0.041	N/A	14	4	4.979
Aldosterone 2	358.63/330.63	HC0025_150254	Unknown		0.159	N/A	56	5	4.876
Aldosterone 2	358.63/330.63	HC0026_134041	Unknown		0.032	N/A	11	3	5.073
Aldosterone 2	358.63/330.63	HC0027_112113	Unknown		0.023	N/A	7	3	4.953
Aldosterone 2	358.63/330.63	HC0028_185250	Unknown		0.063	N/A	23	6	4.747
Aldosterone 2	358.63/330.63	HC0029_143002	Unknown		0.027	N/A	8	2	4.936
Aldosterone 2	358.63/330.63	HC0030_021502	Unknown		0.083	N/A	19	4	4.781
Aldosterone 2	358.63/330.63	HC0031_002854	Unknown		0.015	N/A	1	1	4.884
Androstenedione 1	287.11/97.11	CTR1A0001_135212	Quality Control	0.199	0.207	103.985	8204	1298	7.67
Androstenedione 1	287.11/97.11	CTR2A0001_140953	Quality Control	1.042	0.947	90.899	37520	5902	7.676
Androstenedione 1	287.11/97.11	CTR3A0001_142732	Quality Control	7.643	7.057	92.334	276373	43337	7.676
Androstenedione 1	287.11/97.11	CAL1A0001_113527	Standard	0.05	0.054	108.365	2927	436	7.676
Androstenedione 1	287.11/97.11	CAL2A0001_114821	Standard	0.1	0.101	101.182	6069	952	7.67
Androstenedione 1	287.11/97.11	CAL3A0001_120602	Standard	0.2	0.189	94.653	9896	1626	7.67
Androstenedione 1	287.11/97.11	CAL4A0001_122345	Standard	0.5	0.465	93.085	25854	4025	7.67
Androstenedione 1	287.11/97.11	CAL5A0001_124126	Standard	2	2.04	101.995	110483	16938	7.67
Androstenedione 1	287.11/97.11	CAL6A0001_125907	Standard	4	4.043	101.081	218720	34369	7.67
Androstenedione 1	287.11/97.11	CAL7A0001_131648	Standard	12	11.957	99.64	682491	106068	7.67
Androstenedione 1	287.11/97.11	A0001_181728	Unknown		0.706	N/A	20160	3150	7.676
Androstenedione 1	287.11/97.11	A0003_085240	Unknown		0.277	N/A	7722	1144	7.731
Androstenedione 1	287.11/97.11	A0004_194554	Unknown		0.648	N/A	16829	2656	7.676
Androstenedione 1	287.11/97.11	A0005_010416	Unknown		0.43	N/A	9798	1546	7.676
Androstenedione 1	287.11/97.11	A0006_101027	Unknown		0.383	N/A	11555	1869	7.694
Androstenedione 1	287.11/97.11	A0007_143344	Unknown		0.818	N/A	27474	4059	7.786
Androstenedione 1	287.11/97.11	A0008_161341	Unknown		0.577	N/A	17850	2717	7.658
Androstenedione 1	287.11/97.11	A0010_202118	Unknown		0.395	N/A	10551	1644	7.682
Androstenedione 1	287.11/97.11	A0011_233550	Unknown		0.507	N/A	11796	1859	7.694
Androstenedione 1	287.11/97.11	A0012_124737	Unknown		0.413	N/A	18047	2824	7.804
Androstenedione 1	287.11/97.11	A0014_025026	Unknown		0.577	N/A	14200	2221	7.823
Androstenedione 1	287.11/97.11	A0015_013939	Unknown		0.571	N/A	13823	2110	7.682
Androstenedione 1	287.11/97.11	A0017_135439	Unknown		0.783	N/A	28425	4246	7.713
Androstenedione 1	287.11/97.11	A0018_205642	Unknown		0.648	N/A	15815	2473	7.682
Androstenedione 1	287.11/97.11	A0020_152303	Unknown		0.448	N/A	16380	2563	7.707
Androstenedione 1	287.11/97.11	A0021_230031	Unknown		0.624	N/A	16633	2597	7.694
Androstenedione 1	287.11/97.11	A0022_192814	Unknown		0.53	N/A	15413	2586	7.67
Androstenedione 1	287.11/97.11	A0023_113853	Unknown		0.454	N/A	14648	2361	7.713
Androstenedione 1	287.11/97.11	A0024_175948	Unknown		0.465	N/A	14078	2229	7.67
Androstenedione 1	287.11/97.11	A0025_095247	Unknown		0.407	N/A	13252	2099	7.713
Androstenedione 1	287.11/97.11	C0001_153818	Unknown		0.424	N/A	12103	2029	7.652
Androstenedione 1	287.11/97.11	C0002_235330	Unknown		0.753	N/A	16472	2473	7.682
Androstenedione 1	287.11/97.11	C0003_155601	Unknown		1	N/A	27384	4330	7.658
Androstenedione 1	287.11/97.11	C0004_130518	Unknown		0.718	N/A	26743	4038	7.792
Androstenedione 1	287.11/97.11	C0005_150523	Unknown		0.883	N/A	28377	4517	7.707
Androstenedione 1	287.11/97.11	C0007_222509	Unknown		0.742	N/A	17994	2730	7.688
Androstenedione 1	287.11/97.11	C0008_161954	Unknown		0.742	N/A	26360	4012	7.786
Androstenedione 1	287.11/97.11	C0009_001111	Unknown		0.753	N/A	18319	2857	7.682
Androstenedione 1	287.11/97.11	C0010_110331	Unknown		0.753	N/A	23867	3644	7.701
Androstenedione 1	287.11/97.11	C0012_141603	Unknown		1.382	N/A	45861	6841	7.786
Androstenedione 1	287.11/97.11	C0014_160214	Unknown		0.712	N/A	24056	3785	7.786
Androstenedione 1	287.11/97.11	C0016_174209	Unknown		0.794	N/A	25086	3837	7.664
Androstenedione 1	287.11/97.11	C0017_145125	Unknown		0.606	N/A	20113	3202	7.786
Androstenedione 1	287.11/97.11	C0018_023246	Unknown		0.524	N/A	14635	2356	7.908
Androstenedione 1	287.11/97.11	C0019_144743	Unknown		0.906	N/A	27164	4323	7.707
Androstenedione 1	287.11/97.11	C0020_091727	Unknown		0.612	N/A	19420	3059	7.694
Androstenedione 1	287.11/97.11	C0021_211423	Unknown		0.471	N/A	12475	1905	7.737
Androstenedione 1	287.11/97.11	C0022_004636	Unknown		1.088	N/A	24685	3737	7.676
Androstenedione 1	287.11/97.11	C0023_191031	Unknown		0.401	N/A	11728	1763	7.676
Androstenedione 1	287.11/97.11	C0024_203901	Unknown		0.454	N/A	11283	1813	7.676
Androstenedione 1	287.11/97.11	HC0001_220729	Unknown		0.747	N/A	14794	2316	7.694
Androstenedione 1	287.11/97.11	HC0002_115633	Unknown		1.264	N/A	33397	5315	7.707
Androstenedione 1	287.11/97.11	HC0003_171255	Unknown		0.888	N/A	24812	3834	7.78
Androstenedione 1	287.11/97.11	HC0004_102808	Unknown		0.595	N/A	15091	2301	7.713
Androstenedione 1	287.11/97.11	HC0005_132301	Unknown		0.442	N/A	15329	2333	7.786
Androstenedione 1	287.11/97.11	HC0006_150909	Unknown		1.035	N/A	29783	4521	7.792
Androstenedione 1	287.11/97.11	HC0007_183509	Unknown		0.818	N/A	21134	3153	7.682
Androstenedione 1	287.11/97.11	HC0008_133656	Unknown		0.742	N/A	20289	3195	7.707
Androstenedione 1	287.11/97.11	HC0009_154430	Unknown		1.223	N/A	37731	5523	7.78
Androstenedione 1	287.11/97.11	HC0010_173035	Unknown		0.401	N/A	11452	1708	7.786
Androstenedione 1	287.11/97.11	HC0011_152035	Unknown		0.512	N/A	12579	1912	7.658
Androstenedione 1	287.11/97.11	HC0012_163123	Unknown		0.354	N/A	8973	1369	7.658
Androstenedione 1	287.11/97.11	HC0013_015720	Unknown		0.759	N/A	16294	2622	7.682
Androstenedione 1	287.11/97.11	HC0014_131915	Unknown		0.189	N/A	4059	773	7.707
Androstenedione 1	287.11/97.11	HC0015_213206	Unknown		0.436	N/A	9904	1505	7.707
Androstenedione 1	287.11/97.11	HC0016_214946	Unknown		0.536	N/A	11437	1731	7.707
Androstenedione 1	287.11/97.11	HC0017_141220	Unknown		2.063	N/A	56375	8804	7.713
Androstenedione 1	287.11/97.11	HC0018_104549	Unknown		0.389	N/A	10011	1491	7.701
Androstenedione 1	287.11/97.11	HC0019_135824	Unknown		0.689	N/A	19787	2975	7.792
Androstenedione 1	287.11/97.11	HC0020_231810	Unknown		0.789	N/A	16381	2541	7.688
Androstenedione 1	287.11/97.11	HC0021_164905	Unknown		1.253	N/A	29550	4577	7.664
Androstenedione 1	287.11/97.11	HC0022_163734	Unknown		0.606	N/A	16303	2446	7.786
Androstenedione 1	287.11/97.11	HC0023_170646	Unknown		0.254	N/A	6497	1032	7.664
Androstenedione 1	287.11/97.11	HC0024_165514	Unknown		0.548	N/A	16149	2396	7.792
Androstenedione 1	287.11/97.11	HC0025_150254	Unknown		0.536	N/A	13510	2185	7.67
Androstenedione 1	287.11/97.11	HC0026_134041	Unknown		0.683	N/A	21162	3252	7.792
Androstenedione 1	287.11/97.11	HC0027_112113	Unknown		0.589	N/A	16042	2466	7.701
Androstenedione 1	287.11/97.11	HC0028_185250	Unknown		0.289	N/A	7053	1150	7.676
Androstenedione 1	287.11/97.11	HC0029_143002	Unknown		0.753	N/A	21391	3383	7.719
Androstenedione 1	287.11/97.11	HC0030_021502	Unknown		0.612	N/A	12555	2036	7.719
Androstenedione 1	287.11/97.11	HC0031_002854	Unknown		0.548	N/A	11067	1713	7.682
Corticosterone 1	347.13/121.13	CTR1A0001_135212	Quality Control	0.824	0.812	98.583	5024	847	6.709
Corticosterone 1	347.13/121.13	CTR2A0001_140953	Quality Control	4.201	3.485	82.946	23163	3706	6.709
Corticosterone 1	347.13/121.13	CTR3A0001_142732	Quality Control	33.236	28.084	84.498	171929	27095	6.709
Corticosterone 1	347.13/121.13	CAL1A0001_113527	Standard	0.2	0.239	119.636	1530	229	6.715
Corticosterone 1	347.13/121.13	CAL2A0001_114821	Standard	0.4	0.378	94.503	2816	484	6.702
Corticosterone 1	347.13/121.13	CAL3A0001_120602	Standard	0.8	0.77	96.263	5761	999	6.696
Corticosterone 1	347.13/121.13	CAL4A0001_122345	Standard	2	1.832	91.588	15560	2476	6.702
Corticosterone 1	347.13/121.13	CAL5A0001_124126	Standard	8	7.828	97.847	67636	10640	6.702
Corticosterone 1	347.13/121.13	CAL6A0001_125907	Standard	16	15.863	99.141	133099	21185	6.702
Corticosterone 1	347.13/121.13	CAL7A0001_131648	Standard	48	48.491	101.022	392205	63770	6.702
Corticosterone 1	347.13/121.13	A0001_181728	Unknown		3.352	N/A	18002	2911	6.709
Corticosterone 1	347.13/121.13	A0003_085240	Unknown		1.223	N/A	6087	1139	6.753
Corticosterone 1	347.13/121.13	A0004_194554	Unknown		2.531	N/A	11843	2116	6.709
Corticosterone 1	347.13/121.13	A0005_010416	Unknown		1.096	N/A	4750	752	6.702
Corticosterone 1	347.13/121.13	A0006_101027	Unknown		1.946	N/A	10954	1738	6.734
Corticosterone 1	347.13/121.13	A0007_143344	Unknown		0.722	N/A	3689	707	6.843
Corticosterone 1	347.13/121.13	A0008_161341	Unknown		0.927	N/A	4372	713	6.702
Corticosterone 1	347.13/121.13	A0010_202118	Unknown		1.361	N/A	7043	1157	6.715
Corticosterone 1	347.13/121.13	A0011_233550	Unknown		1.88	N/A	8649	1362	6.728
Corticosterone 1	347.13/121.13	A0012_124737	Unknown		1.12	N/A	7386	1309	6.862
Corticosterone 1	347.13/121.13	A0014_025026	Unknown		1.379	N/A	5990	1010	6.83
Corticosterone 1	347.13/121.13	A0015_013939	Unknown		2.2	N/A	10532	1718	6.709
Corticosterone 1	347.13/121.13	A0017_135439	Unknown		2.085	N/A	11109	1830	6.741
Corticosterone 1	347.13/121.13	A0018_205642	Unknown		3.569	N/A	18283	3070	6.715
Corticosterone 1	347.13/121.13	A0020_152303	Unknown		1.53	N/A	8550	1441	6.747
Corticosterone 1	347.13/121.13	A0021_230031	Unknown		3.593	N/A	17323	2788	6.721
Corticosterone 1	347.13/121.13	A0022_192814	Unknown		2.284	N/A	11092	1947	6.715
Corticosterone 1	347.13/121.13	A0023_113853	Unknown		1.259	N/A	6378	1059	6.741
Corticosterone 1	347.13/121.13	A0024_175948	Unknown		1.886	N/A	10805	1847	6.702
Corticosterone 1	347.13/121.13	A0025_095247	Unknown		1.675	N/A	9573	1585	6.741
Corticosterone 1	347.13/121.13	C0001_153818	Unknown		0.758	N/A	3782	613	6.702
Corticosterone 1	347.13/121.13	C0002_235330	Unknown		1.343	N/A	5648	873	6.715
Corticosterone 1	347.13/121.13	C0003_155601	Unknown		4.824	N/A	23651	3947	6.696
Corticosterone 1	347.13/121.13	C0004_130518	Unknown		2.845	N/A	16033	2780	6.855
Corticosterone 1	347.13/121.13	C0005_150523	Unknown		7.96	N/A	43455	7291	6.728
Corticosterone 1	347.13/121.13	C0007_222509	Unknown		2.942	N/A	13165	2111	6.721
Corticosterone 1	347.13/121.13	C0008_161954	Unknown		1.657	N/A	9324	1481	6.843
Corticosterone 1	347.13/121.13	C0009_001111	Unknown		6.947	N/A	31738	4998	6.709
Corticosterone 1	347.13/121.13	C0010_110331	Unknown		2.272	N/A	11609	1827	6.734
Corticosterone 1	347.13/121.13	C0012_141603	Unknown		1.5	N/A	8264	1583	6.843
Corticosterone 1	347.13/121.13	C0014_160214	Unknown		0.746	N/A	3735	738	6.843
Corticosterone 1	347.13/121.13	C0016_174209	Unknown		2.755	N/A	14188	2297	6.702
Corticosterone 1	347.13/121.13	C0017_145125	Unknown		1.681	N/A	9311	1561	6.843
Corticosterone 1	347.13/121.13	C0018_023246	Unknown		2.809	N/A	15419	2521	6.919
Corticosterone 1	347.13/121.13	C0019_144743	Unknown		13.154	N/A	70409	11709	6.734
Corticosterone 1	347.13/121.13	C0020_091727	Unknown		2.731	N/A	16496	2734	6.721
Corticosterone 1	347.13/121.13	C0021_211423	Unknown		1.753	N/A	8184	1226	6.76
Corticosterone 1	347.13/121.13	C0022_004636	Unknown		3.424	N/A	15525	2585	6.709
Corticosterone 1	347.13/121.13	C0023_191031	Unknown		0.933	N/A	4489	761	6.709
Corticosterone 1	347.13/121.13	C0024_203901	Unknown		0.764	N/A	3554	601	6.709
Corticosterone 1	347.13/121.13	HC0001_220729	Unknown		2.242	N/A	9112	1469	6.728
Corticosterone 1	347.13/121.13	HC0002_115633	Unknown		2.592	N/A	12095	1984	6.734
Corticosterone 1	347.13/121.13	HC0003_171255	Unknown		2.863	N/A	13140	2252	6.83
Corticosterone 1	347.13/121.13	HC0004_102808	Unknown		7.641	N/A	34044	5579	6.734
Corticosterone 1	347.13/121.13	HC0005_132301	Unknown		0.167	N/A	571	141	6.862
Corticosterone 1	347.13/121.13	HC0006_150909	Unknown		9.981	N/A	51137	7319	6.849
Corticosterone 1	347.13/121.13	HC0007_183509	Unknown		10.989	N/A	51624	8426	6.715
Corticosterone 1	347.13/121.13	HC0008_133656	Unknown		3.925	N/A	17454	3108	6.741
Corticosterone 1	347.13/121.13	HC0009_154430	Unknown		3.37	N/A	18206	3134	6.836
Corticosterone 1	347.13/121.13	HC0010_173035	Unknown		0.342	N/A	1311	209	6.824
Corticosterone 1	347.13/121.13	HC0011_152035	Unknown		3.099	N/A	13425	2070	6.702
Corticosterone 1	347.13/121.13	HC0012_163123	Unknown		2.091	N/A	9507	1524	6.696
Corticosterone 1	347.13/121.13	HC0013_015720	Unknown		2.574	N/A	10079	1646	6.709
Corticosterone 1	347.13/121.13	HC0014_131915	Unknown		0.764	N/A	3007	539	6.741
Corticosterone 1	347.13/121.13	HC0015_213206	Unknown		3.666	N/A	16070	2474	6.728
Corticosterone 1	347.13/121.13	HC0016_214946	Unknown		3.195	N/A	12692	2063	6.734
Corticosterone 1	347.13/121.13	HC0017_141220	Unknown		1.41	N/A	6551	983	6.747
Corticosterone 1	347.13/121.13	HC0018_104549	Unknown		0.692	N/A	2986	543	6.741
Corticosterone 1	347.13/121.13	HC0019_135824	Unknown		5.017	N/A	26619	4286	6.855
Corticosterone 1	347.13/121.13	HC0020_231810	Unknown		1.367	N/A	5492	886	6.715
Corticosterone 1	347.13/121.13	HC0021_164905	Unknown		6.995	N/A	32070	5082	6.702
Corticosterone 1	347.13/121.13	HC0022_163734	Unknown		1.235	N/A	5942	1075	6.836
Corticosterone 1	347.13/121.13	HC0023_170646	Unknown		0.861	N/A	3573	555	6.696
Corticosterone 1	347.13/121.13	HC0024_165514	Unknown		5.451	N/A	28117	4457	6.849
Corticosterone 1	347.13/121.13	HC0025_150254	Unknown		2.465	N/A	10334	1574	6.696
Corticosterone 1	347.13/121.13	HC0026_134041	Unknown		1.597	N/A	8671	1544	6.843
Corticosterone 1	347.13/121.13	HC0027_112113	Unknown		2.821	N/A	14839	2483	6.741
Corticosterone 1	347.13/121.13	HC0028_185250	Unknown		14.855	N/A	67333	10843	6.709
Corticosterone 1	347.13/121.13	HC0029_143002	Unknown		2.676	N/A	12361	2203	6.741
Corticosterone 1	347.13/121.13	HC0030_021502	Unknown		1.554	N/A	6072	1000	6.76
Corticosterone 1	347.13/121.13	HC0031_002854	Unknown		1.458	N/A	6036	826	6.721
Cortisol 1	363.11/121.13	CTR1A0001_135212	Quality Control	9.209	10.563	114.706	19693	4184	5.562
Cortisol 1	363.11/121.13	CTR2A0001_140953	Quality Control	21.204	22.053	104.002	46357	9865	5.562
Cortisol 1	363.11/121.13	CTR3A0001_142732	Quality Control	165.588	153.501	92.7	332872	69764	5.562
Cortisol 1	363.11/121.13	CAL1A0001_113527	Standard	6.25	6.981	111.689	14600	3304	5.55
Cortisol 1	363.11/121.13	CAL2A0001_114821	Standard	12.5	13.034	104.273	34906	7423	5.562
Cortisol 1	363.11/121.13	CAL3A0001_120602	Standard	25	23.041	92.164	59202	12399	5.562
Cortisol 1	363.11/121.13	CAL4A0001_122345	Standard	62.5	57.138	91.421	163785	34612	5.562
Cortisol 1	363.11/121.13	CAL5A0001_124126	Standard	250	249.74	99.896	770529	162792	5.562
Cortisol 1	363.11/121.13	CAL6A0001_125907	Standard	500	501.023	100.205	1529213	323554	5.562
Cortisol 1	363.11/121.13	CAL7A0001_131648	Standard	1500	1505.29	100.353	4384961	896489	5.562
Cortisol 1	363.11/121.13	A0001_181728	Unknown		117.797	N/A	249699	52203	5.562
Cortisol 1	363.11/121.13	A0003_085240	Unknown		97.784	N/A	196795	41750	5.596
Cortisol 1	363.11/121.13	A0004_194554	Unknown		192.664	N/A	380583	79950	5.562
Cortisol 1	363.11/121.13	A0005_010416	Unknown		94.819	N/A	177539	37309	5.562
Cortisol 1	363.11/121.13	A0006_101027	Unknown		97.537	N/A	210556	44347	5.573
Cortisol 1	363.11/121.13	A0007_143344	Unknown		179.692	N/A	415929	87493	5.759
Cortisol 1	363.11/121.13	A0008_161341	Unknown		90.248	N/A	173766	36637	5.55
Cortisol 1	363.11/121.13	A0010_202118	Unknown		75.175	N/A	153975	32023	5.562
Cortisol 1	363.11/121.13	A0011_233550	Unknown		118.539	N/A	220034	46235	5.573
Cortisol 1	363.11/121.13	A0012_124737	Unknown		130.522	N/A	330876	69955	5.771
Cortisol 1	363.11/121.13	A0014_025026	Unknown		93.089	N/A	159291	33306	5.655
Cortisol 1	363.11/121.13	A0015_013939	Unknown		137.935	N/A	256955	53443	5.562
Cortisol 1	363.11/121.13	A0017_135439	Unknown		174.997	N/A	388966	81921	5.585
Cortisol 1	363.11/121.13	A0018_205642	Unknown		156.713	N/A	318515	66673	5.562
Cortisol 1	363.11/121.13	A0020_152303	Unknown		123.357	N/A	288412	60361	5.585
Cortisol 1	363.11/121.13	A0021_230031	Unknown		157.948	N/A	313306	65780	5.573
Cortisol 1	363.11/121.13	A0022_192814	Unknown		127.187	N/A	262079	55238	5.562
Cortisol 1	363.11/121.13	A0023_113853	Unknown		60.103	N/A	129438	27405	5.585
Cortisol 1	363.11/121.13	A0024_175948	Unknown		106.432	N/A	229608	48038	5.562
Cortisol 1	363.11/121.13	A0025_095247	Unknown		117.921	N/A	257456	54326	5.585
Cortisol 1	363.11/121.13	C0001_153818	Unknown		76.782	N/A	157278	32812	5.55
Cortisol 1	363.11/121.13	C0002_235330	Unknown		116.438	N/A	212903	44234	5.573
Cortisol 1	363.11/121.13	C0003_155601	Unknown		124.098	N/A	251190	52738	5.55
Cortisol 1	363.11/121.13	C0004_130518	Unknown		177.344	N/A	415400	88019	5.759
Cortisol 1	363.11/121.13	C0005_150523	Unknown		224.043	N/A	487760	102121	5.585
Cortisol 1	363.11/121.13	C0007_222509	Unknown		181.668	N/A	341353	71855	5.573
Cortisol 1	363.11/121.13	C0008_161954	Unknown		135.093	N/A	316629	66842	5.759
Cortisol 1	363.11/121.13	C0009_001111	Unknown		182.78	N/A	355711	75333	5.562
Cortisol 1	363.11/121.13	C0010_110331	Unknown		147.818	N/A	301863	63612	5.585
Cortisol 1	363.11/121.13	C0012_141603	Unknown		167.338	N/A	385617	81542	5.759
Cortisol 1	363.11/121.13	C0014_160214	Unknown		113.226	N/A	251757	53368	5.759
Cortisol 1	363.11/121.13	C0016_174209	Unknown		137.811	N/A	292493	60962	5.55
Cortisol 1	363.11/121.13	C0017_145125	Unknown		135.217	N/A	299604	62936	5.759
Cortisol 1	363.11/121.13	C0018_023246	Unknown		188.34	N/A	411744	85402	5.724
Cortisol 1	363.11/121.13	C0019_144743	Unknown		205.759	N/A	424090	89005	5.585
Cortisol 1	363.11/121.13	C0020_091727	Unknown		144.853	N/A	316820	66966	5.573
Cortisol 1	363.11/121.13	C0021_211423	Unknown		82.959	N/A	165536	34494	5.596
Cortisol 1	363.11/121.13	C0022_004636	Unknown		166.843	N/A	314168	66223	5.562
Cortisol 1	363.11/121.13	C0023_191031	Unknown		101.613	N/A	211077	44286	5.562
Cortisol 1	363.11/121.13	C0024_203901	Unknown		61.586	N/A	113856	23965	5.562
Cortisol 1	363.11/121.13	HC0001_220729	Unknown		147.694	N/A	273468	57026	5.573
Cortisol 1	363.11/121.13	HC0002_115633	Unknown		181.174	N/A	364414	77237	5.585
Cortisol 1	363.11/121.13	HC0003_171255	Unknown		188.71	N/A	404106	85577	5.759
Cortisol 1	363.11/121.13	HC0004_102808	Unknown		170.055	N/A	349492	73314	5.585
Cortisol 1	363.11/121.13	HC0005_132301	Unknown		58.992	N/A	137746	29314	5.759
Cortisol 1	363.11/121.13	HC0006_150909	Unknown		273.46	N/A	621392	131127	5.759
Cortisol 1	363.11/121.13	HC0007_183509	Unknown		181.051	N/A	383085	80423	5.573
Cortisol 1	363.11/121.13	HC0008_133656	Unknown		142.629	N/A	311273	65174	5.585
Cortisol 1	363.11/121.13	HC0009_154430	Unknown		194.517	N/A	439521	92250	5.748
Cortisol 1	363.11/121.13	HC0010_173035	Unknown		72.458	N/A	155985	33095	5.759
Cortisol 1	363.11/121.13	HC0011_152035	Unknown		113.72	N/A	232917	48771	5.562
Cortisol 1	363.11/121.13	HC0012_163123	Unknown		124.592	N/A	245024	50992	5.55
Cortisol 1	363.11/121.13	HC0013_015720	Unknown		180.68	N/A	332380	69303	5.562
Cortisol 1	363.11/121.13	HC0014_131915	Unknown		65.663	N/A	111493	23605	5.585
Cortisol 1	363.11/121.13	HC0015_213206	Unknown		146.583	N/A	289758	60835	5.585
Cortisol 1	363.11/121.13	HC0016_214946	Unknown		118.044	N/A	223018	46829	5.585
Cortisol 1	363.11/121.13	HC0017_141220	Unknown		98.031	N/A	212843	44388	5.585
Cortisol 1	363.11/121.13	HC0018_104549	Unknown		66.281	N/A	134962	28848	5.585
Cortisol 1	363.11/121.13	HC0019_135824	Unknown		180.309	N/A	401619	84692	5.759
Cortisol 1	363.11/121.13	HC0020_231810	Unknown		124.222	N/A	230924	48539	5.573
Cortisol 1	363.11/121.13	HC0021_164905	Unknown		149.424	N/A	285268	59101	5.562
Cortisol 1	363.11/121.13	HC0022_163734	Unknown		96.672	N/A	213195	44584	5.759
Cortisol 1	363.11/121.13	HC0023_170646	Unknown		95.683	N/A	192748	40531	5.562
Cortisol 1	363.11/121.13	HC0024_165514	Unknown		176.356	N/A	412005	86515	5.759
Cortisol 1	363.11/121.13	HC0025_150254	Unknown		99.39	N/A	203647	42510	5.562
Cortisol 1	363.11/121.13	HC0026_134041	Unknown		135.958	N/A	326377	69361	5.759
Cortisol 1	363.11/121.13	HC0027_112113	Unknown		126.692	N/A	271712	57474	5.585
Cortisol 1	363.11/121.13	HC0028_185250	Unknown		194.517	N/A	388247	81211	5.562
Cortisol 1	363.11/121.13	HC0029_143002	Unknown		121.257	N/A	282353	59136	5.585
Cortisol 1	363.11/121.13	HC0030_021502	Unknown		107.173	N/A	189298	39626	5.585
Cortisol 1	363.11/121.13	HC0031_002854	Unknown		89.136	N/A	163144	34364	5.573
DHEA 1	271.13/253.13	CTR1A0001_135212	Quality Control	1.194	1.204	100.809	4767	875	9.286
DHEA 1	271.13/253.13	CTR2A0001_140953	Quality Control	6.488	5.761	88.791	23955	4169	9.305
DHEA 1	271.13/253.13	CTR3A0001_142732	Quality Control	49.866	43.025	86.281	180067	30496	9.305
DHEA 1	271.13/253.13	CAL1A0001_113527	Standard	0.2	0.218	109.17	927	172	9.305
DHEA 1	271.13/253.13	CAL2A0001_114821	Standard	0.4	0.389	97.351	2107	420	9.305
DHEA 1	271.13/253.13	CAL3A0001_120602	Standard	0.8	0.773	96.573	3631	503	9.267
DHEA 1	271.13/253.13	CAL4A0001_122345	Standard	2	2.127	106.37	10165	1552	9.292
DHEA 1	271.13/253.13	CAL5A0001_124126	Standard	8	7.547	94.333	40946	6844	9.298
DHEA 1	271.13/253.13	CAL6A0001_125907	Standard	16	14.916	93.225	80604	13882	9.292
DHEA 1	271.13/253.13	CAL7A0001_131648	Standard	48	49.43	102.978	268818	45409	9.292
DHEA 1	271.13/253.13	A0001_181728	Unknown		2.558	N/A	8552	1495	9.298
DHEA 1	271.13/253.13	A0003_085240	Unknown		1.724	N/A	6117	727	9.349
DHEA 1	271.13/253.13	A0004_194554	Unknown		0.814	N/A	2557	499	9.286
DHEA 1	271.13/253.13	A0005_010416	Unknown		1.101	N/A	3213	580	9.292
DHEA 1	271.13/253.13	A0006_101027	Unknown		2.011	N/A	7506	803	9.317
DHEA 1	271.13/253.13	A0007_143344	Unknown		10.174	N/A	40112	5271	9.387
DHEA 1	271.13/253.13	A0008_161341	Unknown		0.444	N/A	1398	423	9.273
DHEA 1	271.13/253.13	A0010_202118	Unknown		0.396	N/A	1108	179	9.305
DHEA 1	271.13/253.13	A0011_233550	Unknown		0.362	N/A	952	247	9.324
DHEA 1	271.13/253.13	A0012_124737	Unknown		2.415	N/A	10451	1254	9.305
DHEA 1	271.13/253.13	A0014_025026	Unknown		4.967	N/A	16737	1276	9.462
DHEA 1	271.13/253.13	A0015_013939	Unknown		0.253	N/A	596	121	9.286
DHEA 1	271.13/253.13	A0017_135439	Unknown		5.713	N/A	21701	2484	9.349
DHEA 1	271.13/253.13	A0018_205642	Unknown		0.574	N/A	1789	465	9.298
DHEA 1	271.13/253.13	A0020_152303	Unknown		3.339	N/A	13356	1398	9.349
DHEA 1	271.13/253.13	A0021_230031	Unknown		0.465	N/A	1303	272	9.324
DHEA 1	271.13/253.13	A0022_192814	Unknown		1.115	N/A	3496	668	9.298
DHEA 1	271.13/253.13	A0023_113853	Unknown		2.47	N/A	9107	1305	9.349
DHEA 1	271.13/253.13	A0024_175948	Unknown		1.053	N/A	3899	813	9.298
DHEA 1	271.13/253.13	A0025_095247	Unknown		0.978	N/A	3682	643	9.349
DHEA 1	271.13/253.13	C0001_153818	Unknown		0.759	N/A	2389	508	9.286
DHEA 1	271.13/253.13	C0002_235330	Unknown		0.567	N/A	1423	345	9.305
DHEA 1	271.13/253.13	C0003_155601	Unknown		2.134	N/A	6677	1445	9.286
DHEA 1	271.13/253.13	C0004_130518	Unknown		0.287	N/A	1027	226	9.387
DHEA 1	271.13/253.13	C0005_150523	Unknown		11.618	N/A	46952	4145	9.311
DHEA 1	271.13/253.13	C0007_222509	Unknown		0.773	N/A	2217	437	9.305
DHEA 1	271.13/253.13	C0008_161954	Unknown		4.666	N/A	18491	2588	9.38
DHEA 1	271.13/253.13	C0009_001111	Unknown		0.69	N/A	1948	420	9.292
DHEA 1	271.13/253.13	C0010_110331	Unknown		8.676	N/A	33420	3639	9.324
DHEA 1	271.13/253.13	C0012_141603	Unknown		12.535	N/A	43977	6089	9.355
DHEA 1	271.13/253.13	C0014_160214	Unknown		11.392	N/A	41689	5732	9.393
DHEA 1	271.13/253.13	C0016_174209	Unknown		2.107	N/A	7868	1508	9.28
DHEA 1	271.13/253.13	C0017_145125	Unknown		4.296	N/A	14887	1930	9.393
DHEA 1	271.13/253.13	C0018_023246	Unknown		3.687	N/A	17399	1355	9.514
DHEA 1	271.13/253.13	C0019_144743	Unknown		9.038	N/A	33426	3846	9.342
DHEA 1	271.13/253.13	C0020_091727	Unknown		4.974	N/A	18029	2346	9.317
DHEA 1	271.13/253.13	C0021_211423	Unknown		0.376	N/A	1153	313	9.355
DHEA 1	271.13/253.13	C0022_004636	Unknown		1.443	N/A	4182	827	9.305
DHEA 1	271.13/253.13	C0023_191031	Unknown		1.231	N/A	4202	870	9.292
DHEA 1	271.13/253.13	C0024_203901	Unknown		0.554	N/A	1640	446	9.298
DHEA 1	271.13/253.13	HC0001_220729	Unknown		0.533	N/A	1359	293	9.317
DHEA 1	271.13/253.13	HC0002_115633	Unknown		6.123	N/A	22649	2614	9.342
DHEA 1	271.13/253.13	HC0003_171255	Unknown		3.975	N/A	14424	2151	9.393
DHEA 1	271.13/253.13	HC0004_102808	Unknown		1.922	N/A	6757	980	9.355
DHEA 1	271.13/253.13	HC0005_132301	Unknown		8.347	N/A	33973	4619	9.342
DHEA 1	271.13/253.13	HC0006_150909	Unknown		4.296	N/A	16063	2152	9.399
DHEA 1	271.13/253.13	HC0007_183509	Unknown		2.271	N/A	6780	1435	9.305
DHEA 1	271.13/253.13	HC0008_133656	Unknown		8.662	N/A	29596	3257	9.349
DHEA 1	271.13/253.13	HC0009_154430	Unknown		11.42	N/A	42384	5900	9.393
DHEA 1	271.13/253.13	HC0010_173035	Unknown		15.778	N/A	54638	5890	9.418
DHEA 1	271.13/253.13	HC0011_152035	Unknown		0.738	N/A	2234	569	9.286
DHEA 1	271.13/253.13	HC0012_163123	Unknown		12.425	N/A	39607	4453	9.109
DHEA 1	271.13/253.13	HC0013_015720	Unknown		5.754	N/A	14549	1727	9.122
DHEA 1	271.13/253.13	HC0014_131915	Unknown		4.775	N/A	14042	1103	9.368
DHEA 1	271.13/253.13	HC0015_213206	Unknown		0.246	N/A	575	102	9.311
DHEA 1	271.13/253.13	HC0016_214946	Unknown		1.135	N/A	2882	503	9.317
DHEA 1	271.13/253.13	HC0017_141220	Unknown		5.74	N/A	21619	2361	9.355
DHEA 1	271.13/253.13	HC0018_104549	Unknown		7.834	N/A	28757	2717	9.342
DHEA 1	271.13/253.13	HC0019_135824	Unknown		11.563	N/A	46821	6653	9.38
DHEA 1	271.13/253.13	HC0020_231810	Unknown		0.923	N/A	2426	555	9.311
DHEA 1	271.13/253.13	HC0021_164905	Unknown		3.64	N/A	11033	2198	9.286
DHEA 1	271.13/253.13	HC0022_163734	Unknown		3.482	N/A	11447	1491	9.399
DHEA 1	271.13/253.13	HC0023_170646	Unknown		4.734	N/A	16759	2092	9.109
DHEA 1	271.13/253.13	HC0024_165514	Unknown		3.79	N/A	13253	1429	9.431
DHEA 1	271.13/253.13	HC0025_150254	Unknown		0.677	N/A	1950	414	9.292
DHEA 1	271.13/253.13	HC0026_134041	Unknown		8.477	N/A	33069	4700	9.355
DHEA 1	271.13/253.13	HC0027_112113	Unknown		13.664	N/A	50055	4570	9.349
DHEA 1	271.13/253.13	HC0028_185250	Unknown		1.607	N/A	4934	475	9.103
DHEA 1	271.13/253.13	HC0029_143002	Unknown		8.039	N/A	28103	2603	9.361
DHEA 1	271.13/253.13	HC0030_021502	Unknown		3.708	N/A	8847	1127	9.342
DHEA 1	271.13/253.13	HC0031_002854	Unknown		5.419	N/A	14744	1653	9.141
DHEAS 1	271.03/197.33	CTR1A0001_135212	Quality Control	35.276	37.772	107.076	11546	1534	6.94
DHEAS 1	271.03/197.33	CTR2A0001_140953	Quality Control	185.327	167.614	90.442	55168	7032	6.933
DHEAS 1	271.03/197.33	CTR3A0001_142732	Quality Control	1416.79	1305.3	92.131	412692	47808	6.901
DHEAS 1	271.03/197.33	CAL1A0001_113527	Standard	10.4	11.804	113.499	4698	570	6.952
DHEAS 1	271.03/197.33	CAL2A0001_114821	Standard	20.8	20.535	98.724	8706	1099	6.965
DHEAS 1	271.03/197.33	CAL3A0001_120602	Standard	41.6	40.235	96.718	16351	2142	6.952
DHEAS 1	271.03/197.33	CAL4A0001_122345	Standard	104.1	95.753	91.982	40674	5129	6.952
DHEAS 1	271.03/197.33	CAL5A0001_124126	Standard	416.5	413.867	99.368	182688	22546	6.933
DHEAS 1	271.03/197.33	CAL6A0001_125907	Standard	833	823.765	98.891	364701	42755	6.908
DHEAS 1	271.03/197.33	CAL7A0001_131648	Standard	2500	2520.44	100.818	1172623	111708	6.85
DHEAS 1	271.03/197.33	A0001_181728	Unknown		1144.79	N/A	361579	42749	6.876
DHEAS 1	271.03/197.33	A0003_085240	Unknown		191.792	N/A	53492	5008	7.067
DHEAS 1	271.03/197.33	A0004_194554	Unknown		591.168	N/A	158786	20159	6.895
DHEAS 1	271.03/197.33	A0005_010416	Unknown		638.852	N/A	140870	17805	6.908
DHEAS 1	271.03/197.33	A0006_101027	Unknown		385.659	N/A	122962	11293	7.042
DHEAS 1	271.03/197.33	A0007_143344	Unknown		2106.51	N/A	701931	77818	7.125
DHEAS 1	271.03/197.33	A0008_161341	Unknown		1490.21	N/A	440873	52561	6.863
DHEAS 1	271.03/197.33	A0010_202118	Unknown		234.102	N/A	59679	7691	6.933
DHEAS 1	271.03/197.33	A0011_233550	Unknown		247.311	N/A	55193	7410	6.946
DHEAS 1	271.03/197.33	A0012_124737	Unknown		430.209	N/A	153162	21300	7.118
DHEAS 1	271.03/197.33	A0014_025026	Unknown		903.685	N/A	203609	16493	7.201
DHEAS 1	271.03/197.33	A0015_013939	Unknown		294.322	N/A	63677	8188	6.94
DHEAS 1	271.03/197.33	A0017_135439	Unknown		1286.49	N/A	432102	37871	7.061
DHEAS 1	271.03/197.33	A0018_205642	Unknown		1423.28	N/A	361809	42085	6.901
DHEAS 1	271.03/197.33	A0020_152303	Unknown		553.783	N/A	190509	15363	7.08
DHEAS 1	271.03/197.33	A0021_230031	Unknown		519.083	N/A	125412	15839	6.933
DHEAS 1	271.03/197.33	A0022_192814	Unknown		1209.71	N/A	342995	40805	6.895
DHEAS 1	271.03/197.33	A0023_113853	Unknown		977.112	N/A	314968	25340	7.087
DHEAS 1	271.03/197.33	A0024_175948	Unknown		1142.33	N/A	350448	42097	6.889
DHEAS 1	271.03/197.33	A0025_095247	Unknown		168.51	N/A	50714	4733	7.112
DHEAS 1	271.03/197.33	C0001_153818	Unknown		1443.2	N/A	421540	51355	6.857
DHEAS 1	271.03/197.33	C0002_235330	Unknown		947.786	N/A	217938	27086	6.908
DHEAS 1	271.03/197.33	C0003_155601	Unknown		1158.89	N/A	326328	40512	6.869
DHEAS 1	271.03/197.33	C0004_130518	Unknown		317.604	N/A	109480	15413	7.118
DHEAS 1	271.03/197.33	C0005_150523	Unknown		1550.66	N/A	514918	46099	7.01
DHEAS 1	271.03/197.33	C0007_222509	Unknown		1590.28	N/A	372696	43895	6.882
DHEAS 1	271.03/197.33	C0008_161954	Unknown		684.52	N/A	228419	28070	7.182
DHEAS 1	271.03/197.33	C0009_001111	Unknown		955.398	N/A	219660	27507	6.895
DHEAS 1	271.03/197.33	C0010_110331	Unknown		1508.79	N/A	457102	41749	7.023
DHEAS 1	271.03/197.33	C0012_141603	Unknown		2363.96	N/A	777223	86275	7.087
DHEAS 1	271.03/197.33	C0014_160214	Unknown		2216.43	N/A	761012	80759	7.131
DHEAS 1	271.03/197.33	C0016_174209	Unknown		1622.96	N/A	509951	59030	6.85
DHEAS 1	271.03/197.33	C0017_145125	Unknown		584.228	N/A	185336	23065	7.195
DHEAS 1	271.03/197.33	C0018_023246	Unknown		600.57	N/A	160670	17115	7.201
DHEAS 1	271.03/197.33	C0019_144743	Unknown		1552.22	N/A	461555	38626	7.035
DHEAS 1	271.03/197.33	C0020_091727	Unknown		899.207	N/A	268391	25367	7.029
DHEAS 1	271.03/197.33	C0021_211423	Unknown		901.446	N/A	224011	27170	6.959
DHEAS 1	271.03/197.33	C0022_004636	Unknown		1300.37	N/A	307342	36149	6.895
DHEAS 1	271.03/197.33	C0023_191031	Unknown		1844.59	N/A	532744	60656	6.87
DHEAS 1	271.03/197.33	C0024_203901	Unknown		911.52	N/A	228088	28139	6.901
DHEAS 1	271.03/197.33	HC0001_220729	Unknown		907.043	N/A	213662	25979	6.927
DHEAS 1	271.03/197.33	HC0002_115633	Unknown		1672.21	N/A	494077	40278	7.055
DHEAS 1	271.03/197.33	HC0003_171255	Unknown		538.336	N/A	182298	22845	7.182
DHEAS 1	271.03/197.33	HC0004_102808	Unknown		298.8	N/A	88239	7381	7.106
DHEAS 1	271.03/197.33	HC0005_132301	Unknown		1512.15	N/A	509150	61816	7.099
DHEAS 1	271.03/197.33	HC0006_150909	Unknown		531.844	N/A	168361	20688	7.214
DHEAS 1	271.03/197.33	HC0007_183509	Unknown		1853.55	N/A	518903	57289	6.882
DHEAS 1	271.03/197.33	HC0008_133656	Unknown		1848.17	N/A	567137	46781	7.042
DHEAS 1	271.03/197.33	HC0009_154430	Unknown		1680.05	N/A	544980	61909	7.138
DHEAS 1	271.03/197.33	HC0010_173035	Unknown		2534.77	N/A	814548	82345	7.144
DHEAS 1	271.03/197.33	HC0011_152035	Unknown		960.77	N/A	272077	33752	6.876
DHEAS 1	271.03/197.33	HC0012_163123	Unknown		1440.51	N/A	427723	49656	6.876
DHEAS 1	271.03/197.33	HC0013_015720	Unknown		1167.4	N/A	233289	28197	6.908
DHEAS 1	271.03/197.33	HC0014_131915	Unknown		673.551	N/A	157534	14101	7.106
DHEAS 1	271.03/197.33	HC0015_213206	Unknown		602.138	N/A	145715	18115	6.94
DHEAS 1	271.03/197.33	HC0016_214946	Unknown		1438.5	N/A	350518	39377	6.921
DHEAS 1	271.03/197.33	HC0017_141220	Unknown		844.584	N/A	280532	23818	7.074
DHEAS 1	271.03/197.33	HC0018_104549	Unknown		1678.04	N/A	506835	39970	7.061
DHEAS 1	271.03/197.33	HC0019_135824	Unknown		1440.07	N/A	485619	57891	7.138
DHEAS 1	271.03/197.33	HC0020_231810	Unknown		1377.38	N/A	314908	36735	6.914
DHEAS 1	271.03/197.33	HC0021_164905	Unknown		1419.92	N/A	393084	46192	6.876
DHEAS 1	271.03/197.33	HC0022_163734	Unknown		530.501	N/A	165303	19596	7.201
DHEAS 1	271.03/197.33	HC0023_170646	Unknown		541.246	N/A	167224	21414	6.901
DHEAS 1	271.03/197.33	HC0024_165514	Unknown		534.53	N/A	178967	20608	7.221
DHEAS 1	271.03/197.33	HC0025_150254	Unknown		627.21	N/A	186173	24646	6.882
DHEAS 1	271.03/197.33	HC0026_134041	Unknown		1408.5	N/A	467896	57259	7.112
DHEAS 1	271.03/197.33	HC0027_112113	Unknown		1988.76	N/A	638012	54004	7.042
DHEAS 1	271.03/197.33	HC0028_185250	Unknown		193.359	N/A	54056	7358	6.927
DHEAS 1	271.03/197.33	HC0029_143002	Unknown		1037.78	N/A	337570	28607	7.074
DHEAS 1	271.03/197.33	HC0030_021502	Unknown		430.433	N/A	96430	9435	7.106
DHEAS 1	271.03/197.33	HC0031_002854	Unknown		1128	N/A	249429	29754	6.901
Progesterone 1	315.13/97.13	CTR1A0001_135212	Quality Control	0.321	0.329	102.527	8787	1318	11.265
Progesterone 1	315.13/97.13	CTR2A0001_140953	Quality Control	1.591	1.437	90.338	38396	5770	11.271
Progesterone 1	315.13/97.13	CTR3A0001_142732	Quality Control	3.222	2.885	89.535	76582	11365	11.271
Progesterone 1	315.13/97.13	CAL1A0001_113527	Standard	0.05	0.052	104.14	1994	294	11.265
Progesterone 1	315.13/97.13	CAL2A0001_114821	Standard	0.1	0.107	107.478	4257	625	11.271
Progesterone 1	315.13/97.13	CAL3A0001_120602	Standard	0.2	0.198	98.758	7258	1082	11.26
Progesterone 1	315.13/97.13	CAL4A0001_122345	Standard	0.5	0.447	89.37	17142	2651	11.265
Progesterone 1	315.13/97.13	CAL5A0001_124126	Standard	2	2.019	100.953	76531	11548	11.265
Progesterone 1	315.13/97.13	CAL6A0001_125907	Standard	4	3.944	98.612	149879	22510	11.265
Progesterone 1	315.13/97.13	CAL7A0001_131648	Standard	12	12.083	100.688	469563	69986	11.265
Progesterone 1	315.13/97.13	A0001_181728	Unknown		0.087	N/A	1684	224	11.292
Progesterone 1	315.13/97.13	A0003_085240	Unknown		0.08	N/A	1379	212	11.323
Progesterone 1	315.13/97.13	A0004_194554	Unknown		0.052	N/A	962	146	11.265
Progesterone 1	315.13/97.13	A0005_010416	Unknown		0.038	N/A	577	82	11.271
Progesterone 1	315.13/97.13	A0006_101027	Unknown		0.045	N/A	913	160	11.302
Progesterone 1	315.13/97.13	A0007_143344	Unknown		0.059	N/A	1147	162	11.36
Progesterone 1	315.13/97.13	A0008_161341	Unknown		0.066	N/A	1360	192	11.25
Progesterone 1	315.13/97.13	A0010_202118	Unknown		0.052	N/A	1007	155	11.286
Progesterone 1	315.13/97.13	A0011_233550	Unknown		0.059	N/A	935	136	11.297
Progesterone 1	315.13/97.13	A0012_124737	Unknown		0.024	N/A	737	108	11.381
Progesterone 1	315.13/97.13	A0014_025026	Unknown		0.059	N/A	963	164	11.439
Progesterone 1	315.13/97.13	A0015_013939	Unknown		0.052	N/A	934	167	11.286
Progesterone 1	315.13/97.13	A0017_135439	Unknown		0.052	N/A	1013	152	11.323
Progesterone 1	315.13/97.13	A0018_205642	Unknown		0.094	N/A	1769	246	11.281
Progesterone 1	315.13/97.13	A0020_152303	Unknown		0.066	N/A	1576	260	11.302
Progesterone 1	315.13/97.13	A0021_230031	Unknown		0.094	N/A	1763	278	11.292
Progesterone 1	315.13/97.13	A0022_192814	Unknown		0.052	N/A	904	140	11.302
Progesterone 1	315.13/97.13	A0023_113853	Unknown		0.066	N/A	1213	183	11.313
Progesterone 1	315.13/97.13	A0024_175948	Unknown		0.059	N/A	1174	190	11.276
Progesterone 1	315.13/97.13	A0025_095247	Unknown		0.038	N/A	783	121	11.328
Progesterone 1	315.13/97.13	C0001_153818	Unknown		0.059	N/A	1037	150	11.271
Progesterone 1	315.13/97.13	C0002_235330	Unknown		0.059	N/A	879	121	11.286
Progesterone 1	315.13/97.13	C0003_155601	Unknown		0.073	N/A	1295	211	11.255
Progesterone 1	315.13/97.13	C0004_130518	Unknown		0.087	N/A	2093	319	11.386
Progesterone 1	315.13/97.13	C0005_150523	Unknown		0.101	N/A	1975	319	11.307
Progesterone 1	315.13/97.13	C0007_222509	Unknown		0.073	N/A	1195	176	11.302
Progesterone 1	315.13/97.13	C0008_161954	Unknown		0.094	N/A	1962	268	11.376
Progesterone 1	315.13/97.13	C0009_001111	Unknown		0.121	N/A	2099	335	11.286
Progesterone 1	315.13/97.13	C0010_110331	Unknown		0.059	N/A	1073	163	11.313
Progesterone 1	315.13/97.13	C0012_141603	Unknown		0.087	N/A	1556	233	11.376
Progesterone 1	315.13/97.13	C0014_160214	Unknown		0.08	N/A	1610	244	11.365
Progesterone 1	315.13/97.13	C0016_174209	Unknown		0.073	N/A	1497	218	11.244
Progesterone 1	315.13/97.13	C0017_145125	Unknown		0.059	N/A	1084	170	11.381
Progesterone 1	315.13/97.13	C0018_023246	Unknown		0.121	N/A	2255	393	11.517
Progesterone 1	315.13/97.13	C0019_144743	Unknown		0.121	N/A	2206	342	11.313
Progesterone 1	315.13/97.13	C0020_091727	Unknown		0.059	N/A	1195	178	11.292
Progesterone 1	315.13/97.13	C0021_211423	Unknown		0.052	N/A	880	130	11.349
Progesterone 1	315.13/97.13	C0022_004636	Unknown		0.087	N/A	1402	226	11.276
Progesterone 1	315.13/97.13	C0023_191031	Unknown		0.038	N/A	729	120	11.292
Progesterone 1	315.13/97.13	C0024_203901	Unknown		0.045	N/A	739	116	11.281
Progesterone 1	315.13/97.13	HC0001_220729	Unknown		0.045	N/A	592	88	11.281
Progesterone 1	315.13/97.13	HC0002_115633	Unknown		0.059	N/A	992	179	11.307
Progesterone 1	315.13/97.13	HC0003_171255	Unknown		0.031	N/A	546	81	11.37
Progesterone 1	315.13/97.13	HC0004_102808	Unknown		0.08	N/A	1290	208	11.302
Progesterone 1	315.13/97.13	HC0005_132301	Unknown		0.038	N/A	810	124	11.37
Progesterone 1	315.13/97.13	HC0006_150909	Unknown		0.087	N/A	1575	242	11.37
Progesterone 1	315.13/97.13	HC0007_183509	Unknown		0.17	N/A	2985	473	11.281
Progesterone 1	315.13/97.13	HC0008_133656	Unknown		0.087	N/A	1462	205	11.318
Progesterone 1	315.13/97.13	HC0009_154430	Unknown		0.073	N/A	1405	202	11.36
Progesterone 1	315.13/97.13	HC0010_173035	Unknown		0.031	N/A	491	88	11.365
Progesterone 1	315.13/97.13	HC0011_152035	Unknown		0.066	N/A	995	160	11.255
Progesterone 1	315.13/97.13	HC0012_163123	Unknown		0.087	N/A	1479	212	11.255
Progesterone 1	315.13/97.13	HC0013_015720	Unknown		0.066	N/A	921	139	11.297
Progesterone 1	315.13/97.13	HC0014_131915	Unknown		0.066	N/A	954	137	11.323
Progesterone 1	315.13/97.13	HC0015_213206	Unknown		0.08	N/A	1219	179	11.318
Progesterone 1	315.13/97.13	HC0016_214946	Unknown		0.073	N/A	1144	180	11.313
Progesterone 1	315.13/97.13	HC0017_141220	Unknown		0.052	N/A	847	131	11.307
Progesterone 1	315.13/97.13	HC0018_104549	Unknown		0.052	N/A	801	134	11.307
Progesterone 1	315.13/97.13	HC0019_135824	Unknown		0.073	N/A	1240	178	11.381
Progesterone 1	315.13/97.13	HC0020_231810	Unknown		0.059	N/A	824	121	11.286
Progesterone 1	315.13/97.13	HC0021_164905	Unknown		0.107	N/A	1619	269	11.255
Progesterone 1	315.13/97.13	HC0022_163734	Unknown		0.059	N/A	994	150	11.349
Progesterone 1	315.13/97.13	HC0023_170646	Unknown		0.045	N/A	790	136	11.255
Progesterone 1	315.13/97.13	HC0024_165514	Unknown		0.045	N/A	786	118	11.391
Progesterone 1	315.13/97.13	HC0025_150254	Unknown		0.059	N/A	1003	162	11.265
Progesterone 1	315.13/97.13	HC0026_134041	Unknown		0.066	N/A	1235	178	11.376
Progesterone 1	315.13/97.13	HC0027_112113	Unknown		0.059	N/A	1070	174	11.313
Progesterone 1	315.13/97.13	HC0028_185250	Unknown		0.101	N/A	1711	263	11.286
Progesterone 1	315.13/97.13	HC0029_143002	Unknown		0.066	N/A	1083	160	11.307
Progesterone 1	315.13/97.13	HC0030_021502	Unknown		0.045	N/A	605	93	11.334
Progesterone 1	315.13/97.13	HC0031_002854	Unknown		0.052	N/A	742	118	11.297
Testosterone 1	289.13/97.13	CTR1A0001_135212	Quality Control	0.092	0.107	116.308	3843	555	8.809
Testosterone 1	289.13/97.13	CTR2A0001_140953	Quality Control	0.486	0.448	92.226	17740	2507	8.809
Testosterone 1	289.13/97.13	CTR3A0001_142732	Quality Control	3.507	3.194	91.088	123317	17759	8.809
Testosterone 1	289.13/97.13	CAL1A0001_113527	Standard	0.05	0.052	103.937	2337	316	8.803
Testosterone 1	289.13/97.13	CAL2A0001_114821	Standard	0.1	0.101	101.5	5228	727	8.803
Testosterone 1	289.13/97.13	CAL3A0001_120602	Standard	0.2	0.201	100.281	9844	1405	8.796
Testosterone 1	289.13/97.13	CAL4A0001_122345	Standard	0.5	0.465	92.946	24299	3508	8.803
Testosterone 1	289.13/97.13	CAL5A0001_124126	Standard	2	2.011	100.561	105387	15249	8.803
Testosterone 1	289.13/97.13	CAL6A0001_125907	Standard	4	4.036	100.912	208971	29830	8.796
Testosterone 1	289.13/97.13	CAL7A0001_131648	Standard	12	11.984	99.863	646867	92425	8.796
Testosterone 1	289.13/97.13	A0001_181728	Unknown		4.499	N/A	147667	21042	8.803
Testosterone 1	289.13/97.13	A0003_085240	Unknown		1.973	N/A	57186	8242	8.859
Testosterone 1	289.13/97.13	A0004_194554	Unknown		3.227	N/A	89741	12718	8.803
Testosterone 1	289.13/97.13	A0005_010416	Unknown		4.427	N/A	107959	15387	8.803
Testosterone 1	289.13/97.13	A0006_101027	Unknown		2.275	N/A	72876	10698	8.828
Testosterone 1	289.13/97.13	A0007_143344	Unknown		2.094	N/A	70575	9787	8.859
Testosterone 1	289.13/97.13	A0008_161341	Unknown		3.448	N/A	115516	16597	8.79
Testosterone 1	289.13/97.13	A0010_202118	Unknown		5.159	N/A	143353	20667	8.809
Testosterone 1	289.13/97.13	A0011_233550	Unknown		3.932	N/A	100542	14620	8.828
Testosterone 1	289.13/97.13	A0012_124737	Unknown		2.908	N/A	123689	17189	8.885
Testosterone 1	289.13/97.13	A0014_025026	Unknown		4.147	N/A	102361	14703	8.96
Testosterone 1	289.13/97.13	A0015_013939	Unknown		4.51	N/A	111972	16062	8.815
Testosterone 1	289.13/97.13	A0017_135439	Unknown		3.563	N/A	120621	17530	8.847
Testosterone 1	289.13/97.13	A0018_205642	Unknown		1.852	N/A	53804	7636	8.815
Testosterone 1	289.13/97.13	A0020_152303	Unknown		4.075	N/A	145874	21053	8.84
Testosterone 1	289.13/97.13	A0021_230031	Unknown		2.738	N/A	74199	10520	8.822
Testosterone 1	289.13/97.13	A0022_192814	Unknown		3.398	N/A	97995	14020	8.809
Testosterone 1	289.13/97.13	A0023_113853	Unknown		4.499	N/A	144511	20841	8.847
Testosterone 1	289.13/97.13	A0024_175948	Unknown		3.002	N/A	100130	14227	8.803
Testosterone 1	289.13/97.13	A0025_095247	Unknown		4.422	N/A	148297	21326	8.847
Testosterone 1	289.13/97.13	C0001_153818	Unknown		2.413	N/A	74674	10483	8.79
Testosterone 1	289.13/97.13	C0002_235330	Unknown		4.851	N/A	116318	16672	8.815
Testosterone 1	289.13/97.13	C0003_155601	Unknown		5.897	N/A	174788	25035	8.79
Testosterone 1	289.13/97.13	C0004_130518	Unknown		4.614	N/A	180494	24864	8.872
Testosterone 1	289.13/97.13	C0005_150523	Unknown		3.018	N/A	98090	14128	8.834
Testosterone 1	289.13/97.13	C0007_222509	Unknown		4.064	N/A	106017	15131	8.822
Testosterone 1	289.13/97.13	C0008_161954	Unknown		4.702	N/A	167079	22596	8.859
Testosterone 1	289.13/97.13	C0009_001111	Unknown		6.045	N/A	155349	22243	8.809
Testosterone 1	289.13/97.13	C0010_110331	Unknown		6.056	N/A	194619	28026	8.834
Testosterone 1	289.13/97.13	C0012_141603	Unknown		4.862	N/A	157882	21812	8.859
Testosterone 1	289.13/97.13	C0014_160214	Unknown		4.68	N/A	163690	22930	8.859
Testosterone 1	289.13/97.13	C0016_174209	Unknown		4.18	N/A	137830	19656	8.79
Testosterone 1	289.13/97.13	C0017_145125	Unknown		4.785	N/A	164603	22202	8.859
Testosterone 1	289.13/97.13	C0018_023246	Unknown		3.084	N/A	87734	12766	9.048
Testosterone 1	289.13/97.13	C0019_144743	Unknown		4.317	N/A	133016	18969	8.84
Testosterone 1	289.13/97.13	C0020_091727	Unknown		2.496	N/A	81285	11691	8.828
Testosterone 1	289.13/97.13	C0021_211423	Unknown		4.708	N/A	136555	19600	8.866
Testosterone 1	289.13/97.13	C0022_004636	Unknown		4.708	N/A	119945	17042	8.809
Testosterone 1	289.13/97.13	C0023_191031	Unknown		1.907	N/A	59299	8356	8.803
Testosterone 1	289.13/97.13	C0024_203901	Unknown		4.328	N/A	117247	16619	8.803
Testosterone 1	289.13/97.13	HC0001_220729	Unknown		2.738	N/A	56344	8046	8.834
Testosterone 1	289.13/97.13	HC0002_115633	Unknown		4.213	N/A	110744	15934	8.84
Testosterone 1	289.13/97.13	HC0003_171255	Unknown		2.248	N/A	60123	8293	8.866
Testosterone 1	289.13/97.13	HC0004_102808	Unknown		4.422	N/A	112395	16326	8.847
Testosterone 1	289.13/97.13	HC0005_132301	Unknown		4.438	N/A	156001	21608	8.866
Testosterone 1	289.13/97.13	HC0006_150909	Unknown		4.438	N/A	127901	17383	8.866
Testosterone 1	289.13/97.13	HC0007_183509	Unknown		4.394	N/A	112792	15700	8.815
Testosterone 1	289.13/97.13	HC0008_133656	Unknown		3.866	N/A	100150	14468	8.847
Testosterone 1	289.13/97.13	HC0009_154430	Unknown		4.449	N/A	134426	18356	8.859
Testosterone 1	289.13/97.13	HC0010_173035	Unknown		2.402	N/A	64795	8753	8.859
Testosterone 1	289.13/97.13	HC0011_152035	Unknown		5.66	N/A	139217	20048	8.796
Testosterone 1	289.13/97.13	HC0012_163123	Unknown		4.389	N/A	114153	16164	8.79
Testosterone 1	289.13/97.13	HC0013_015720	Unknown		4.449	N/A	90257	13004	8.809
Testosterone 1	289.13/97.13	HC0014_131915	Unknown		4.103	N/A	92474	13399	8.847
Testosterone 1	289.13/97.13	HC0015_213206	Unknown		3.805	N/A	88044	12618	8.834
Testosterone 1	289.13/97.13	HC0016_214946	Unknown		2.374	N/A	52876	7626	8.84
Testosterone 1	289.13/97.13	HC0017_141220	Unknown		7.168	N/A	191899	27559	8.853
Testosterone 1	289.13/97.13	HC0018_104549	Unknown		2.589	N/A	68042	9888	8.84
Testosterone 1	289.13/97.13	HC0019_135824	Unknown		7.289	N/A	222822	30451	8.872
Testosterone 1	289.13/97.13	HC0020_231810	Unknown		4.136	N/A	88870	12590	8.822
Testosterone 1	289.13/97.13	HC0021_164905	Unknown		4.73	N/A	115739	16482	8.796
Testosterone 1	289.13/97.13	HC0022_163734	Unknown		8.505	N/A	231978	31322	8.859
Testosterone 1	289.13/97.13	HC0023_170646	Unknown		2.908	N/A	75060	10863	8.796
Testosterone 1	289.13/97.13	HC0024_165514	Unknown		3.189	N/A	92819	12547	8.866
Testosterone 1	289.13/97.13	HC0025_150254	Unknown		4.504	N/A	120959	17552	8.796
Testosterone 1	289.13/97.13	HC0026_134041	Unknown		2.292	N/A	74380	10104	8.866
Testosterone 1	289.13/97.13	HC0027_112113	Unknown		4.284	N/A	112306	16382	8.84
Testosterone 1	289.13/97.13	HC0028_185250	Unknown		2.501	N/A	60951	8616	8.809
Testosterone 1	289.13/97.13	HC0029_143002	Unknown		5.214	N/A	141636	20343	8.847
Testosterone 1	289.13/97.13	HC0030_021502	Unknown		3.216	N/A	64030	9107	8.847
Testosterone 1	289.13/97.13	HC0031_002854	Unknown		4.372	N/A	88432	12919	8.815
