# Supplementary material for: Serum Steroid Ratio Profiles in Prostate Cancer: A New Diagnostic Tool Toward a Personalized Medicine Approach
Source: Front Endocrinol (Lausanne). 2018 Apr 5;9:110. doi: 10.3389/fendo.2018.00110 (PMC5895774; doi:10.3389/fendo.2018.00110)
Supplement: Table S3 — Two steroid relationship ratios that can selectively discriminate patients with prostate carcinoma from benign prostate hyperplasia and healthy controls, together with the associated enzyme (P450C17). [file table_3.xlsx]

## Sheet: Sheet1
Supplemental Table 3
Steroids ratio	Ratio relationship coefficient (relative value)	Enzyme
Progesterone:17-OH-Progesterone	>40	P450C17
17-OH-Progesterone:Androstenedione	>40	P450C17
